# Supplementary material for: A life cycle risk assessment of nanopesticides in freshwater
Source: Environ Sci Ecotechnol. 2025 May 2;25:100565. doi: 10.1016/j.ese.2025.100565 (PMC12136839; doi:10.1016/j.ese.2025.100565)
Supplement: Multimedia component 2 [file mmc2.xlsx]

## Sheet: Cover Sheet
Supplementary Data 1
A Life Cycle Risk Assessment of Nanopesticides in Freshwater
Mingyan Ke,1 Keshuo Zhang,1 Andrea L. Hicks,2 Fan Wu,1,* Jing You1
1 College of Environment and Climate, Guangdong Provincial Key Laboratory of Environmental Pollution and Health, Jinan University, Guangzhou 511443, China
2 Department of Civil and Environmental Engineering, University of Wisconsin-Madison, Madison, WI 510640, USA
*Corresponding author.
Email: fanwu@jnu.edu.cn
Sheets
1_Results	The predicted environmental concentrations and fate factor of IMI in different environmental compartments
2_Inputs	Physicochemical properties data of IMI
3_SimpleBox default parameters	Default parameters used in this study from the SimpleBox model
4_Background parameters	Background parameters for continental scale models
5_Matrix`K	The first-order rate constant matrix`K and fate factor matrix of IMI
6_Air	Derivation of first-order rate constants for the transport and removal of IMI in air compartments
7_Soil	Derivation of first-order rate constants for the transport and removal of IMI in agricultural soil compartments
8_Water	Derivation of first-order rate constants for the transport and removal of IMI in freshwater compartments
9_Sediment	Derivation of first-order rate constants for the transport and removal of IMI in freshwater sediment compartments

## Sheet: 1_Results
Equation	m = -K-1·e
K	The first-order rate constant (s-1) matrix of IMI
m	Mass (g) of substance in each environmental compartment at steady state
e	The emission rate (g/s) of pesticides in each compartments
Rainfall scenario	R1		Mass
Vector e		Value (g/s)	Vector m		Value (g)	Proportion (%)
	=	0		=	15.5513	3.1536e-08
	=	3392.16		=	4.54066e+10	92.0786
	=	0		=	3.87265e+09	7.85323
	=	0		=	3.35929e+07	0.068122
			Total mass	=	4.93128e+10
A	Air		FFIMI
S	Agricultural soil		FFIMI		Value	Unit
W	Fresh water		FFA	=	1.32598	d
SE	Freshwater sediment		FFS	=	154.928	d
C	Continental scale		FFW	=	183.698	d
			FFSE	=	12.4652	d
			Freshwater predicted environment concentration (PECIMI)
			PECIMI	=	12.6376	μg/L

## Sheet: 2_Inputs
Symbol	Implication	Input	Unit	Position in SimpleBox model	Comment
Molweight	Molecular weight	0.2557	kg.mol-1	input-I15	Water quality standards for imidacloprid (https://rivm.openrepository.com/entities/publication/caa963db-7bc7-4568-9596-e922a3a7cb6f)
Kow	Octanol/water partition coefficient of the original species	3.71535	-	input-I20
Pvap25	Vapor pressure of original species at 25 ℃	9e-10	Pa	input-I35
Tm	Melting point	417.15	K	input-I39
kdeg.air	Gas phase degradation rate constant at 25 ℃	0.00023	s-1	input-I66	The spatial-temporal chemical footprint of pesticides in China from 1999 to 2018 (https://doi.org/10.1007/s11356-022-20602-6)
kdeg.water	Dissolved phase degradation rate constant at 25 ℃	8.9e-08	s-1	input-I70
kdeg.sed	Bulk degradation rate constant standard sediment at 25 ℃	8e-09	s-1	input-I74
kdeg.soil	Bulk degradation rate constant standard soil at 25 ℃	9.8e-08	s-1	input-I75
TEMP.C	Temperature (continental scale)	293.15	K	input-L138	20 ℃
RAINrate.C	Average precipitation	5.73947e-10	m/s	input-K140
R1	Drought scenario	5.73947e-10	m/s		18.1 mm/yr (2020 Egypt) (https://data.worldbank.org/indicator/AG.LND.PRCP.MM)
R2	Ordinary rainfall scenario	2.21969e-08	m/s		700 mm/yr
R3	Extreme rainfall scenario	1.0274e-07	m/s		3240 mm/yr (2020 Colombia) (https://data.worldbank.org/indicator/AG.LND.PRCP.MM)
eS	Agricultural soils emission rate	3392.16	g/s		SM_1, S22
Kaw	Dimensionless gas/water partition coefficient of the original species at 25 ℃	1.82128e-13	-	input-K19	QSARtable—IMI (Chemical class: Neutral)
Ksw	Dimensionless solids/water partition coefficient of the original species	0.182407	-	input-K17
Ksw.alt	Dimensionless solids/water partition coefficient of the alternate form	0.182407	-	input-K18
D	Apparent octanol/water partition coefficient at neutral pH	3.71535	-	input-K23

## Sheet: 3_SimpleBox default parameters
Symbol	Implication	Value	Unit	Position in SimpleBox model
AEROSOLdeprate.C	Deposition velocity of aerosol particles	0.001	m.s-1	continental-K135
BACT.test	Bacteria concentration in test water	40000	CFU.mL-1	input-K72
BACT.W	Bacteria concentration in freshwater	40000	CFU.mL-1	continental-K207
C.OHrad	OH radical concentration	500000	cm-3	input-K67
C.OHrad.A	Continental OH-radical concentration	500000	cm-3	continental-K201
COL.W	Concentration of colloidal organic matter in water	0.001	kg.m-3	continental-L83
COLLECTeff.C	Aerosol collection efficiency	200000	-	continental-K136
CORG	Standard mass fraction of organic carbon in soil/sediment	0.02	-	input-K158
CORG.S	Mass fraction of organic carbon in agricultural soil	0.02	-	continental-K105
CORG.SE	Mass fraction of organic carbon in freshwater sediment	0.05	-	continental-K92
CORG.susp	Mass fraction of organic carbon in suspended matter	0.1	-	continental-L80
CORGaers	Mass fraction of organic carbon in aerosol	0.1	-	input-K157
Ea.OHrad	Activation energy of OH radical reaction	6000	J.mol-1	input-L69
EROSION.C	Soil erosion	9.51294e-13	m.s-1	input-L146
FRACaers.A	Volume fraction of solid particles in air	2e-11	-	continental-K30
FRACaerw.A	Volume fraction of aqueous phase aerosols in air	2e-11	-	continental-K31
FRACa.S	Volume fraction of air in agricultural soil	0.2	-	continental-K35
FRACs.S	Volume fraction of solids in agricultural soil	0.6	-	continental-K37
FRACw.S	Volume fraction of water in agricultural soil	0.2	-	continental-K36
FRACs.SE	Volume fraction of solids in freshwater sediment	0.2	-	continental-K42
FRACw.SE	Volume fraction of water in freshwater sediment	0.8	-	continental-K41
FRACinf.C	Infiltration fraction	0.25	-	input-L144
FRACrun.C	Run off fraction	0.25	-	input-K145
FRorig.aerw	Fraction of original species in aerosol water	1	-	input-K24
FRorig.S	Fraction of original species in agricultural soil	1	-	input-K31
FRorig.Sw	Fraction of original species in porewater of agricultural soil	1	-	input-K32
FRorig.W	Fraction of original species in freshwater	1	-	input-K25
FRorig.SE	Fraction of original species in freshwater sediment	1	-	input-K26
H0sol	Enthalpy of dissolution	10000	J.mol-1	input-K38
kwse.sed.SE	Partial mass transfer coefficient on the sediment side of water/sediment interface	2.778e-08	m.s-1	continental-K173
kwse.water.W	Partial mass transfer coefficient on the water side of water/sediment interface	2.778e-06	m.s-1	continental-K172
MTCas.air.A	Partial mass transfer coefficient on the air side of air/soil interface	0.00104776	m.s-1	continental-K147
NETsedrate.W	Net sediment accumulation rate of freshwater	8.62269e-11	m.s-1	continental-K164
Q.10	Rate increase factor per 10 ℃	2	-	input-K73
RHOaers	Dry density of aerosol solids	2000	kg.m-3	input-K159
RHOsolid	Mineral density of sediment and soil	2500	kg.m-3	input-K160
SETTLvelocity.C	Settling velocity of suspended particles	2.89352e-05	m.s-1	continental-K163
SUSP.W	Concentration of suspended matter in freshwater	0.015	kg.m-3	continental-L81
tdry	Duration of dry episode	285120	s-1	continental-K130
twet	Duration of wet episode	18199.1	s-1	continental-K131
WINDspeed.C	Wind speed	3	m.s-1	input-K139

## Sheet: 4_Background parameters
Symbol	Implication	Value	Unit	Source
VA	Volume air compartment	7199247840225000	m3	SimpleBox4nano 4.01
VR	Volume rain compartment	2.15977e+09	m3	SimpleBox4nano 4.01
VS	Volume agricultural soil compartment	445729200000	m3	SimpleBox4nano 4.01
VW	Volume freshwater compartment	306438825000	m3	SimpleBox4nano 4.01
VSE	Volume freshwater sediment compartment	3064388250	m3	SimpleBox4nano 4.01
hA	Air compartment hight	1000	m	SimpleBox4nano 4.01
hS	Depth agricultural soil	0.2	m	SimpleBox4nano 4.01
hW	Depth freshwater	3	m	SimpleBox4nano 4.01
hSE	Depth freshwater sediment	0.03	m	SimpleBox4nano 4.01
AA	Area air	7199247840225	m2	VA/hA
AS	Area agricultural soil	2228646000000	m2	VS/hS
AW	Area freshwater	102146275000	m2	VW/hW
ASE	Area freshwater sediment	102146275000	m2	VSE/hSE
Asystem	Area continental system	2330792275000	m2
Areafrac_W	Fresh water area fraction	0.0438247	-
Areafrac_S	Agricultural soil area fraction	0.956175	-

## Sheet: 5_Matrix K
K						Position in the SimpleBox model (table 'engine')
	A	S	W	SE			A	S	W	SE
A	-∑kA	kSA	kWA	0		A	M18	T18	O18	Q18
S	kAS	-∑kS	0	0		S	M25	T25	O25	Q25
W	kAW	kSW	-∑kW	kSEW		W	M20	T20	O20	Q20
SE	0	0	kWSE	-∑kSE		SE	M22	T22	O22	Q22
K						K-1
s-1	A	S	W	SE			A	S	W	SE
A	-8.72867e-06	2.98147e-15	9.38954e-17	0		A	-114565	-0.00458448	-0.000170731	-0.000169362
S	7.65958e-06	-7.47063e-08	0	0		S	-1.17463e+07	-1.33858e+07	-0.017505	-0.0173645
W	3.51442e-07	5.37369e-09	-7.21561e-08	1.05482e-06		W	-1.64085e+06	-1.14165e+06	-1.58715e+07	-1.57441e+07
SE	0	0	9.22391e-09	-1.06335e-06		SE	-14233.4	-9903.11	-137675	-1.077e+06
FFIMI = -K-1 [s]						FFIMI = -K-1 [d]
	A	S	W	SE		d	A	S	W	SE
A	114565	0.00458448	0.000170731	0.000169362		A	1.32598	5.30611e-08	1.97606e-09	1.9602e-09
S	1.17463e+07	1.33858e+07	0.017505	0.0173645		S	135.952	154.928	2.02604e-07	2.00978e-07
W	1.64085e+06	1.14165e+06	1.58715e+07	1.57441e+07		W	18.9913	13.2135	183.698	182.224
SE	14233.4	9903.11	137675	1.077e+06		SE	0.164738	0.114619	1.59347	12.4652

## Sheet: 6_Air
Symbol	Implication	Value	Unit	Equation	Position in SimpleBox model
∑kA	Total air removal rate constant	8.72867e-06	s-1	∑kA = kA + kAS + kAW	engine-M18
kA	Removal from air	7.1764e-07	s-1	kA = kDEG.A	continental-K190
kAS	Air - agricultural soil transfer rate constant	7.65958e-06	s-1	kAS = (MeanDep.C + GASABS.AS / hA) * Areafrac_S	continental-K118
kAW	Air - freshwater transfer rate constant	3.51442e-07	s-1	kAW = (MeanDep.C + GASABS.AW / hA) * Areafrac_W	continental-K115
kA	Removal from air	7.1764e-07	s-1	kA = kDEG.A	continental-K190
kDEG.A	Degradation in air	7.1764e-07	s-1	kDEG.A = FRgas.A * kdeg.air * (C.OHrad.A / C.OHrad) * Tempfactor.A	continental-K200
FRgas.A	Fraction of chemical in gas phase	0.00324944	-	FRgas.A = 1 - FRACaerw.A * Kaerw.A / (1 + FRACaerw.A * Kaerw.A + FRACaers.A * Kaers.A) - FRACaers.A * Kaers.A / (1 + FRACaerw.A * Kaerw.A + FRACaers.A * Kaers.A)	continental-K66
kdeg.air	Gas phase degradation rate constant at 25 ℃	0.00023	s-1		input-I66
C.OHrad.A	Continental OH-radical concentration	500000	cm-3		continental-L201
C.OHrad	OH radical concentration	500000	cm-3		input-K67
Tempfactor.A	Air temperature correction reaction rate	0.960221	-	Tempfactor.A = EXP((Ea.Ohrad / 8.314) * (TEMP.C - 298.15) / 298.15^2)	continental-L202
kAS	Air - agricultural soil transfer rate constant	7.65958e-06	s-1	kAS = (MeanDep.C + GASABS.AS / hA) * Areafrac_S	continental-K118
MeanDep.C	Mean atmospheric deposition rate constant	8.00724e-06	s-1	MeanDep.C = MeanRem.A - SUM((GASABS.AW * Areafrac_W + GASABS.AS * Areafrac_S) / hA, kDEG.A)	continental-K126
GASABS.AS	Gas absorption flux to soil	3.40462e-06	m.s-1	GASABS.AS = FRgas.A*(MTCas.air.A * MTCas.soil.S) / (MTCas.air.A * ((Kaw.C * FRorig.Sw) / Ksw.C) + MTCas.soil.S)	continental-K138
hA	Air compartment hight	1000	m		continental-K21
Areafrac_S	Agricultural soil area fraction	0.956175	-
kAW	Air - freshwater transfer rate constant	3.51442e-07	s-1	kAW = (MeanDep.C + GASABS.AW / hA) * Areafrac_W	continental-K115
MeanDep.C	Mean atmospheric deposition rate constant	8.00724e-06	s-1	MeanDep.C = MeanRem.A - SUM((GASABS.AW * Areafrac_W + GASABS.AS * Areafrac_S) / hA, kDEG.A)	continental-K126
GASABS.AW	Gas absorption flux to water	1.2022e-05	m.s-1	GASABS.AW = FRgas.A * (MTCaw.air.A * MTCaw.water.W / (FRorig.W * MTCaw.air.A * Kaw.C + MTCaw.water.W))	continental-K137
hA	Air compartment hight	1000	m		continental-K21
Areafrac_W	Fresh water area fraction	0.0438247	-
FRgas.A	Fraction of chemical in gas phase	0.00324944		FRgas.A = 1 - FRACaerw.A * Kaerw.A / (1 + FRACaerw.A * Kaerw.A + FRACaers.A * Kaers.A) - FRACaers.A * Kaers.A / (1 + FRACaerw.A * Kaerw.A + FRACaers.A * Kaers.A)	continental-K66
FRACaers.A	Volume fraction of solid particles in air	2e-11	-		continental-K30
FRACaerw.A	Volume fraction of aqueous phase aerosols in air	2e-11	-		continental-K31
Kaers.A	Dimensionless aerosol solids / air partition coefficient	2.20316e+12	-	Kaers.A = 0.54 * (Kow / Kaw) * CORGaers * (RHOaers / 1000)	continental-K71
Kaerw.A	Dimensionless aerosol water / air partition coefficient	1.31341e+13	-	Kaerw.A = 1 / (Kaw.C * FRorig.aerw)	continental-K70
Tempfactor.A	Air temperature correction reaction rate	0.960221	-	Tempfactor.A = EXP((Ea.Ohrad / 8.314) * (TEMP.C - 298.15) / 298.15^2)	continental-L202
Ea.OHrad	Activation energy of OH radical reaction	6000	J.mol-1		input-L69
TEMP.C	Temperature (continental scale)	293.15	K		input-L138
MeanDep.C	Mean atmospheric deposition rate constant	8.00724e-06	s-1	MeanDep.C = MeanRem.A - SUM((GASABS.AW * Areafrac_W + GASABS.AS * Areafrac_S) / hA, kDEG.A)	continental-K126
MeanRem.A	Mean removal rate constant from atmosphere	8.72867e-06	s-1	MeanRem.A = ((1 / kdry) * tdry / (tdry + twet) + (1 / kwet) * twet / (tdry + twet) - ((1 / kwet - 1 / kdry)^2 / (tdry + twet)) * (1 - EXP(-kdry * tdry)) * (1 - EXP(-kwet * twet)) / (1 - EXP(-kdry * tdry - kwet * twet)))^-1	continental-K127
GASABS.AS	Gas absorption flux to soil	3.40462e-06	m.s-1	GASABS.AS = FRgas.A*(MTCas.air.A * MTCas.soil.S) / (MTCas.air.A * ((Kaw.C * FRorig.Sw) / Ksw.C) + MTCas.soil.S)	continental-K138
MTCas.air.A	Partial mass transfer coefficient on the air side of air/soil interface	0.00104776	m.s-1		continental-K147
MTCas.soil.S	Partial mass transfer coefficient on the soil side of air/soil interface	6.92965e-09	m.s-1	MTCas.soil.S = 0.1 * KDEG.S	continental-K148
Kaw.C	Dimensionless air/water partition coefficient	7.61376e-14	-	Kaw.C = Kaw * EXP((H0vap / 8.314) * (1 / 298.15 - 1 / TEMP.C)) * EXP(-(H0sol / 8.314) * (1 / 298.15 - 1 / TEMP.C)) * (298.15 / TEMP.C)	continental-K69
Ksw.C	Dimensionless soil/water partition coefficient of agricultural soil	0.309444	-	Ksw.C = FRACa.S * (Kaw.C * FRorig.Sw) + FRACw.S + FRACs.S * Kp.S * RHOsolid / 1000	continental-K101
FRorig.Sw	Fraction of original species in porewater of agricultural soil	1	-		input-K32
GASABS.AW	Gas absorption flux to water	1.2022e-05	m.s-1	GASABS.AW = FRgas.A * (MTCaw.air.A * MTCaw.water.W / (FRorig.W * MTCaw.air.A * Kaw.C + MTCaw.water.W))	continental-K137
MTCaw.air.A	Partial mass transfer coefficient on the air side of air/water interface	0.00369972	m.s-1	MTCaw.air.A = 0.01 * (0.3 + 0.2 * WINDspeed.C) * ((0.018 / Molweight)^(0.67 * 0.5))	continental-K142
MTCaw.water.W	Partial mass transfer coefficient on the water side of air/water interface	4.52031e-06	m.s-1	MTCaw.water.W = 0.01 * (0.0004 + 0.00004 * WINDspeed.C^2) * ((0.032 / Molweight)^(0.5 * 0.5))	continental-K143
FRorig.W	Fraction of original species in freshwater	1	-		input-K25
Kaers.A	Dimensionless aerosol solids / air partition coefficient	2.20316e+12	-	Kaers.A = 0.54 * (Kow / Kaw) * CORGaers * (RHOaers / 1000)	continental-K71
Kaw	Dimensionless gas/water partition coefficient of the original species at 25 ℃	1.82128e-13	-		input-K19
Kow	Octanol/water partition coefficient of the original species	3.71535	-		input-K20
CORGaers	Mass fraction of organic carbon in aerosol	0.1	-		input-K157
RHOaers	Dry density of aerosol solids	2000	kg.m-3		input-K159
Kaerw.A	Dimensionless aerosol water / air partition coefficient	1.31341e+13	-	Kaerw.A = 1 / (Kaw.C * FRorig.aerw)	continental-K70
FRorig.aerw	Fraction of original species in aerosol water	1	-		input-K24
MeanRem.A	Mean removal rate constant from atmosphere	8.72867e-06	s-1	MeanRem.A = ((1 / kdry) * tdry / (tdry + twet) + (1 / kwet) * twet / (tdry + twet) - ((1 / kwet - 1 / kdry)^2 / (tdry + twet)) * (1 - EXP(-kdry * tdry)) * (1 - EXP(-kwet * twet)) / (1 - EXP(-kdry * tdry - kwet * twet)))^-1	continental-K127
kdry	Total removal rate constant from atmosphere during dry episodes	1.71817e-06	s-1	kdry = DRYDEPaerosol.C / hA + SUM((GASABS.AW * Areafrac_W + GASABS.AS * Areafrac_S) / hA, kDEG.A)	continental-K128
kwet	Total removal rate constant from atmosphere during wet episodes	0.408254	s-1	kwet = (AerosolWashout.C + GasWashout.C) / hA + SUM((GASABS.AW * Areafrac_W + GASABS.AS * Areafrac_S) / hA, kDEG.A)	continental-K129
tdry	Duration dry episode	285120	s-1		continental-K130
twet	Duration wet episode	18199.1	s-1		continental-K131
MTCas.soil.S	Partial mass transfer coefficient on the soil side of air/soil interface	6.92965e-09	m.s-1	MTCas.soil.S = 0.1 * KDEG.S	continental-K148
KDEG.S	Degradation in agricultural soil	6.92965e-08	s-1	KDEG.S = Tempfactor.WSES * kdeg.soil	continental-K213
Kaw.C	Dimensionless air/water partition coefficient	7.61376e-14	-	Kaw.C = Kaw * EXP((H0vap / 8.314) * (1 / 298.15 - 1 / TEMP.C)) * EXP(-(H0sol / 8.314) * (1 / 298.15 - 1 / TEMP.C)) * (298.15 / TEMP.C)	continental-K69
Kaw	Dimensionless gas/water partition coefficient of the original species at 25 ℃	1.82128e-13	-		input-K19
H0vap	Enthalpy of vaporization	139213	J.mol-1	H0vap = (-3.82 * LN(IF(Tm > 298.15, Pvap25 * EXP(-6.79 * (1 - Tm / 298.15)), Pvap25)) + 70) * 1000	input-K36
H0sol	Enthalpy of dissolution	10000	J.mol-1		input-K38
Ksw.C	Dimensionless soil/water partition coefficient of agricultural soil	0.309444	-	Ksw.C = FRACa.S * (Kaw.C * FRorig.Sw) + FRACw.S + FRACs.S * Kp.S * RHOsolid / 1000	continental-K101
FRACa.S	Volume fraction of air in agricultural soil	0.2	-		continental-K35
FRACw.S	Volume fraction of water in agricultural soil	0.2	-		continental-K36
FRACs.S	Volume fraction of solids in agricultural soil	0.6	-		continental-K37
RHOsolid	Mineral density of sediment and soil	2500	kg.m-3		input-K160
Kp.S	Soil/water partition coefficient of agricultural soil	0.0729626	L.kg-1	Kp.S = (FRorig.S * Ksw + (1 - FRorig.S) * Ksw.alt) * (1000 / RHOsolid / CORG) * CORG.S	continental-K104
MTCaw.air.A	Partial mass transfer coefficient on the air side of air/water interface	0.00369972	m.s-1	MTCaw.air.A = 0.01 * (0.3 + 0.2 * WINDspeed.C) * ((0.018 / Molweight)^(0.67 * 0.5))	continental-K142
WINDspeed.C	Wind speed	3	m.s-1		input-K139
Molweight	Molecular weight	0.2557	kg.mol-1		input-K15
MTCaw.water.W	Partial mass transfer coefficient on the water side of air/water interface	4.52031e-06	m.s-1	MTCaw.water.W = 0.01 * (0.0004 + 0.00004 * WINDspeed.C^2) * ((0.032 / Molweight)^(0.5 * 0.5))	continental-K143
kdry	Total removal rate constant from atmosphere during dry episodes	1.71817e-06	s-1	kdry = DRYDEPaerosol.C / hA + SUM((GASABS.AW * Areafrac_W + GASABS.AS * Areafrac_S) / hA, kDEG.A)	continental-K128
DRYDEPaerosol.C	Dry aerosol deposition rate	0.000996751	m.s-1	DRYDEPaerosol.C = AEROSOLdeprate.C * (FRaerw.A + FRaers.A)	continental-K132
kwet	Total removal rate constant from atmosphere during wet episodes	0.408254	s-1	kwet = (AerosolWashout.C + GasWashout.C) / hA + SUM((GASABS.AW * Areafrac_W + GASABS.AS * Areafrac_S) / hA, kDEG.A)	continental-K129
AerosolWashout.C	Aerosol washout	0.000273928	m.s-1	AerosolWashout.C = FRaers.A *(tdry + twet) / twet * RAINrate.C * COLLECTeff.C	continental-K133
GasWashout.C	Gas washout	408.253	m.s-1	GasWashout.C = FRgas.A * (tdry + twet) / twet * RAINrate.C / (Kaw.C * FRorig.aerw)	continental-K134
KDEG.S	Degradation in agricultural soil	6.92965e-08	s-1	KDEG.S = Tempfactor.WSES * kdeg.soil	continental-K213
Tempfactor.WSES	Temperature correction degradation rate water/sed/soil	0.707107	-	Tempfactor.WSES = Q.10^((TEMP.C - 298.15) / 10)	continental-K209
kdeg.soil	Bulk degradation rate constant standard soil at 25 ℃	9.8e-08	s-1		input-K75
H0vap	Enthalpy of vaporization	139213	J.mol-1	H0vap = (-3.82 * LN(IF(Tm > 298.15, Pvap25 * EXP(-6.79 * (1 - Tm / 298.15)), Pvap25)) + 70) * 1000	input-K36
Tm	Melting point	417.15	K		input-K39
Pvap25	Vapor pressure of original species at 25 ℃	9e-10	Pa		input-K35
Kp.S	Soil/water partition coefficient of agricultural soil	0.0729626	L.kg-1	Kp.S = (FRorig.S * Ksw + (1 - FRorig.S) * Ksw.alt) * (1000 / RHOsolid / CORG) * CORG.S	continental-K104
FRorig.S	Fraction of original species in agricultural soil	1	-		input-K31
Ksw	Dimensionless solids/water partition coefficient of the original species	0.182407	-		input-K17
Ksw.alt	Dimensionless solids/water partition coefficient of the alternate form	0.182407	-		input-K18
CORG	Standard mass fraction of organic carbon in soil/sediment	0.02	-		input-K158
CORG.S	Mass fraction of organic carbon in agricultural soil	0.02	-		continental-K105
AEROSOLdeprate.C	Deposition velocity aerosol particles	0.001	m.s-1		continental-K135
FRaerw.A	Fraction of chemical in aerosol water	0.85357	-	FRaerw.A = FRACaerw.A * Kaerw.A / (1 + FRACaerw.A * Kaerw.A + FRACaers.A * Kaers.A)	continental-K67
FRaers.A	Fraction of chemical in aerosol solids	0.143181	-	FRaers.A = FRACaers.A * Kaers.A / (1 + FRACaerw.A * Kaerw.A + FRACaers.A * Kaers.A)	continental-K68
RAINrate.C	Average precipitation	5.73947e-10	m.s-1		input-K140
COLLECTeff.C	Aerosol collection efficiency	200000	-		continental-K136
Q.10	Rate increase factor per 10 ℃	2	-		input-K73

## Sheet: 7_Soil
Symbol	Implication	Value	Unit	Equation	Position in SimpleBox model
∑kS	Total agricultural soil removal rate constant	7.47063e-08	s-1	∑kS = kS + kSA + kSW	engine-T25
kS	Removal from agricultural soil	6.93326e-08	s-1	kS = kDEG.S + FRACinf.S * RAINrate.C / Ksw.C * CORRleach.S / hS	continental-K197
kSA	Agricultural soil - air transfer rate constant	2.98147e-15	s-1	kSA = VOLAT.SA * AS / VS = VOLAT.SA / hS	continental-K124
kSW	Agricultural soil - freshwater transfer rate constant	5.37369e-09	s-1	kSW = (RAINrate.C * FRACrun.S / Ksw.C + EROSION.S ) * CORRrunoff.S / hS	continental-K176
kS	Removal from agricultural soil	6.93326e-08		kS = kDEG.S + FRACinf.S * RAINrate.C / Ksw.C * CORRleach.S / hS	continental-K197
kDEG.S	Degradation in agricultural soil	6.92965e-08	s-1		continental-K213
FRACinf.S	Infiltration fraction	0.25	-	FRACinf.S = FRACinf.C	continental-K216
RAINrate.C	Average precipitation	5.73947e-10	m.s-1		input-K140
Ksw.C	Dimensionless soil/water partition coefficient of agricultural soil	0.309444	-		continental-K101
CORRleach.S	Depth dependent soil concentration correction factor	0.0155851	-	CORRleach.S = (EXP((-1 / 0.1) * 0.5) * (1 / 0.1) * hS / (1 - EXP((-1 / 0.1) * hS)))	continental-K219
hS	Depth agricultural soil	0.2	m		continental-K28
kSA	Agricultural soil - air transfer rate constant	2.98147e-15	s-1	kSA =VOLAT.SA / hS	continental-K124
VOLAT.SA	Volatilization flux from agricultural soil	5.96294e-16	m.s-1	VOLAT.SA = (MTCas.air.A * MTCas.soil.S) / (MTCas.air.A + MTCas.soil.S / ((Kaw.C * FRorig.Sw) / Ksw.C)) * CORRvolat.S	continental-K145
MTCas.air.A	Partial mass transfer coefficient on the air side of air/soil interface	0.00104776	m.s-1		continental-K147
MTCas.soil.S	Partial mass transfer coefficient on the soil side of air/soil interface	6.92965e-09	m.s-1		continental-K148
Kaw.C	Dimensionless air/water partition coefficient	7.61376e-14	-		continental-K69
FRorig.Sw	Fraction of original species in porewater of agricultural soil	1	-		input-K32
CORRvolat.S	Depth dependent soil concentration correction factor	2.31304	-	CORRvolat.S = (EXP((-1 / 0.1) * 0) * (1 / 0.1) * hS / (1 - EXP((-1 / 0.1) * hS)))	continental-K150
kSW	Agricultural soil - freshwater transfer rate constant	5.37369e-09	s-1	kSW = (RAINrate.C * FRACrun.S / Ksw.C + EROSION.S ) * CORRrunoff.S / hS	continental-K176
FRACrun.S	Volume fraction of precipitation on agricultural soil running off to surface water	0.25	-	FRACrun.S = FRACrun.C	continental-K182
EROSION.S	Erosion of agricultural soil	9.51294e-13	m.s-1	EROSION.S = EROSION.C	continental-K179
CORRrunoff.S	Depth dependent soil concentration correction factor	2.31304	-	CORRrunoff.S = (EXP((-1 / 0.1) * 0) * (1 / 0.1) * hS / (1 - EXP((-1 / 0.1) * hS)))	continental-K185
kDEG.S	Degradation in agricultural soil	6.92965e-08	s-1	kDEG.S = Tempfactor.WSES * kdeg.soil	continental-K213
Tempfactor.WSES	Temperature correction degradation rate water/sed/soil	0.707107	-		continental-K209
kdeg.soil	Bulk degradation rate constant standard soil at 25 ℃	9.8e-08	s-1		input-I75
CORRleach.S	Depth dependent soil concentration correction factor	0.0155851	-	CORRleach.S = (EXP((-1 / 0.1) * 0.5) * (1 / 0.1) * hS / (1 - EXP((-1 / 0.1) * hS)))	continental-K219

## Sheet: 8_Water
Symbol	Implication	Value	Unit	Equation	Position in SimpleBox model
∑kW	Total freshwater removal rate constant	7.21561e-08	s-1	∑kW = kW + kWA + kWSE	engine-O20
kW	Removal from freshwater	6.29321e-08	s-1	kW = kDEG.W	continental-K192
kWA	Freshwater - air transfer rate constant	9.38954e-17	s-1	kWA = VOLAT.WA / hW	continental-K121
kWSE	Freshwater - freshwater sediment transfer rate constant	9.22391e-09	s-1	kWSE = (SED.WSE + ADSORB.WSE) /hW	continental-K153
kW	Removal from freshwater	6.29321e-08	s-1	kW = kDEG.W	continental-K192
kDEG.W	Degradation in freshwater	6.29321e-08	s-1	kDEG.W = kdeg.water * Tempfactor.WSES * (BACT.W / BACT.test) * FRw.W	continental-K204
kdeg.water	Dissolved phase degradation rate constant at 25 ℃	8.9e-08	s-1		input-I70
Tempfactor.WSES	Temperature correction degradation rate water/sed/soil	0.707107	-		continental-K209
BACT.W	Bacteria concentration in freshwater	40000	CFU.mL-1		continental-K207
BACT.test	Bacteria concentration in test water	40000	CFU.mL-1		input-K72
FRw.W	Fraction of chemical truely dissolved in water phase in freshwater	0.999994	-	FRw.W = 1 / (1 + Kp.susp * SUSP.W / 1000 + Kp.col * COL.W / 1000)	continental-K78
kWA	Freshwater - air transfer rate constant	9.38954e-17		kWA = VOLAT.WA / hW	continental-K121
hW	Depth freshwater	3	m		continental-K23
VOLAT.WA	Volatilization flux from freshwater	2.81686e-16	m.s-1	VOLAT.WA = (MTCaw.air.A * MTCaw.water.W / (FRorig.W * MTCaw.air.A * Kaw.C + MTCaw.water.W)) * Kaw.C * (FRw.W * FRorig.W)	continental-K140
kWSE	Freshwater - freshwater sediment transfer rate constant	9.22391e-09	s-1	kWSE = (SED.WSE + ADSORB.WSE) /hW	continental-K153
SED.WSE	Sedimentation flux to freshwater sediment	1.66938e-10	m.s-1	=SETTLvelocity.C*(1-FRw.W)	continental-K157
ADSORB.WSE	Adsorption flux to freshwater sediment	2.75048e-08	m.s-1	ADSORB.WSE = (kwse.water.W * kwse.sed.SE) / (kwse.water.W + kwse.sed.SE) * FRw.W	continental-K168
FRw.W	Fraction of chemical truely dissolved in water phase in freshwater	0.999994	-	FRw.W = 1 / (1 + Kp.susp * SUSP.W / 1000 + Kp.col * COL.W / 1000)	continental-K78
Kp.susp	Suspended solids/water partition coefficient	0.364813	L.kg-1	Kp.susp = (FRorig.W * Ksw + (1 - FRorig.W) * Ksw.alt) * (1000 / RHOsolid / CORG) * CORG.susp	continental-K79
SUSP.W	Concentration of suspended matter in freshwater	0.015	kg.m-3		continental-L81
Kp.col	Colloidal organic matter/water partition coefficient	0.297228	L.kg-1	Kp.col = 0.08 * D	continental-K82
COL.W	Concentration of colloidal organic matter in water	0.001	kg.m-3		continental-L83
VOLAT.WA	Volatilization flux from freshwater	2.81686e-16	m.s-1	VOLAT.WA = (MTCaw.air.A * MTCaw.water.W / (FRorig.W * MTCaw.air.A * Kaw.C + MTCaw.water.W)) * Kaw.C * (FRw.W * FRorig.W)	continental-K140
MTCaw.air.A	Partial mass transfer coefficient on the air side of air/water interface	0.00369972	m.s-1		continental-K142
MTCaw.water.W	Partial mass transfer coefficient on the water side of air/water interface	4.52031e-06	m.s-1		continental-K143
Kaw.C	Dimensionless air/water partition coefficient	7.61376e-14	-		continental-K69
SED.WSE	Sedimentation flux to freshwater sediment	1.66938e-10	m.s-1	SED.WSE = SETTLvelocity.C * (1 - FRw.W)	continental-K157
SETTLvelocity.C	Settling velocity of suspended particles	2.89352e-05	m.s-1		continental-K163
ADSORB.WSE	Adsorption flux to freshwater sediment	2.75048e-08	m.s-1	ADSORB.WSE = (kwse.water.W * kwse.sed.SE) / (kwse.water.W + kwse.sed.SE) * FRw.W	continental-K168
kwse.water.W	Partial mass transfer coefficient on the water side of water/sediment interface	2.778e-06	m.s-1		continental-K172
kwse.sed.SE	Partial mass transfer coefficient on the sediment side of water/sediment interface	2.778e-08	m.s-1		continental-K173
Kp.col	Colloidal organic matter/water partition coefficient	0.297228	L.kg-1	Kp.col = 0.08 * D	continental-K82
D	Apparent octanol/water partition coefficient at neutral pH	3.71535	-		input-K23
Kp.susp	Suspended solids/water partition coefficient	0.364813	L.kg-1	Kp.susp = (FRorig.W * Ksw + (1 - FRorig.W) * Ksw.alt) * (1000 / RHOsolid / CORG) * CORG.susp	continental-K79
FRorig.W	Fraction of original species in freshwater	1	-		input-K25
Ksw	Dimensionless solids/water partition coefficient of the original species	0.182407	-		input-K17
Ksw.alt	Dimensionless solids/water partition coefficient of the alternate form	0.182407	-		input-K18
RHOsolid	Mineral density of sediment and soil	2500	kg.m-3		input-K160
CORG	Standard mass fraction of organic carbon in soil/sediment	0.02	-		input-K158
CORG.susp	Mass fraction of organic carbon in suspended matter	0.1	-		continental-L80

## Sheet: 9_Sediment
Symbol	Implication	Value	Unit	Equation	Position in SimpleBox model
∑kSE	Total freshwater sediment removal rate constant	1.06335e-06	s-1	∑kSE = kSE + kSEW	engine-Q22
kSE	Removal from freshwater sediment	8.53108e-09	s-1	kSE = kDEG.SE + NETsedrate.W / hSE	continental-K194
kSEW	Freshwater sediment - freshwater transfer rate constant	1.05482e-06	s-1	k.SEW = (@RESUSPflow.SEW+@DESORBflow.SEW)/VSE	continental-K155
kSE	Removal from freshwater sediment	8.53108e-09	s-1	kSE = kDEG.SE + NETsedrate.W / hSE	continental-K194
kDEG.SE	Degradation in freshwater sediment	5.65685e-09	s-1		continental-K210
NETsedrate.W	Net sediment accumulation rate of freshwater	8.62269e-11	m.s-1		continental-K164
hSE	Depth freshwater sediment	0.03	m		continental-K25
kSEW	Freshwater sediment - freshwater transfer rate constant	1.05482e-06	s-1	kSEW = (RESUSP.SEW + DESORB.SEW) / hSE	continental-K155
RESUSP.SEW	Resuspension flux from freshwater sediment	7.81829e-10	m.s-1		continental-K158
DESORB.SEW	Desorption flux from freshwater sediment	3.08627e-08	m.s-1		continental-K169
kDEG.SE	Degradation in freshwater sediment	5.65685e-09	s-1	kDEG.SE = Tempfactor.WSES * kdeg.sed	continental-K210
Tempfactor.WSES	Temperature correction degradation rate water/sed/soil	0.707107	-		continental-K209
kdeg.sed	Bulk degradation rate constant standard sediment at 25 ℃	8e-09	s-1		input-I74
RESUSP.SEW	Resuspension flux from freshwater sediment	7.81829e-10	m.s-1	RESUSP.SEW = GROSSSEDrate.W - NETsedrate.W	continental-K158
GROSSSEDrate.W	Gross sedimentation rate from fresh water	8.68056e-10	m.s-1	GROSSSEDrate.W = IF(SETTLvelocity.C * SUSP.W / (FRACs.SE * RHOsolid) > NETsedrate.W, SETTLvelocity.C * SUSP.W / (FRACs.SE * RHOsolid), NETsedrate.W)	continental-K161
DESORB.SEW	Desorption flux from freshwater sediment	3.08627e-08	m.s-1	DESORB.SEW = ((kwse.water.W * kwse.sed.SE) / (kwse.water.W + kwse.sed.SE)) / Ksew.C	continental-K169
kwse.water.W	Partial mass transfer coefficient on the water side of water/sediment interface	2.778e-06	m.s-1		continental-K172
kwse.sed.SE	Partial mass transfer coefficient on the sediment side of water/sediment interface	2.778e-08	m.s-1		continental-K173
Ksew.C	Dimensionless sed/water partition coefficient of fresh water	0.891203	-	Ksew.C = FRACw.SE + FRACs.SE * Kp.SE * RHOsolid / 1000	continental-K90
GROSSSEDrate.W	Gross sedimentation rate from fresh water	8.68056e-10	m.s-1	GROSSSEDrate.W = IF(SETTLvelocity.C * SUSP.W / (FRACs.SE * RHOsolid) > NETsedrate.W, SETTLvelocity.C * SUSP.W / (FRACs.SE * RHOsolid), NETsedrate.W)	continental-K161
SETTLvelocity.C	Settling velocity of suspended particles	2.89352e-05	m.s-1		continental-K163
SUSP.W	Concentration of suspended matter in freshwater	0.015	kg.m-3		continental-K81
FRACs.SE	Volume fraction of solids in freshwater sediment	0.2	-		continental-K42
RHOsolid	Mineral density of sediment and soil	2500	kg.m-3		input-K160
Ksew.C	Dimensionless sed/water partition coefficient of fresh water	0.891203	-	Ksew.C = FRACw.SE + FRACs.SE * Kp.SE * RHOsolid / 1000	continental-K90
FRACw.SE	Volume fraction of water in freshwater sediment	0.8	-		continental-K41
Kp.SE	Sediment/water partition coefficient of fresh water	0.182407	L.kg-1	Kp.SE = (FRorig.SE * Ksw + (1 - FRorig.SE) * Ksw.alt) * (1000 / RHOsolid / CORG) * CORG.SE	continental-K91
Kp.SE	Sediment/water partition coefficient of fresh water	0.182407	L.kg-1	Kp.SE = (FRorig.SE * Ksw + (1 - FRorig.SE) * Ksw.alt) * (1000 / RHOsolid / CORG) * CORG.SE	continental-K91
FRorig.SE	Fraction of original species in freshwater sediment	1	-		input-K26
Ksw	Dimensionless solids/water partition coefficient of the original species	0.182407	-		input-K17
Ksw.alt	Dimensionless solids/water partition coefficient of the alternate form	0.182407	-		input-K18
CORG	Standard mass fraction of organic carbon in soil/sediment	0.02	-		input-K158
CORG.SE	Mass FRACTION organic carbon freshwater sediment	0.05	-		continental-K92
