# Supplementary material for: A life cycle risk assessment of nanopesticides in freshwater
Source: Environ Sci Ecotechnol. 2025 May 2;25:100565. doi: 10.1016/j.ese.2025.100565 (PMC12136839; doi:10.1016/j.ese.2025.100565)
Supplement: Multimedia component 3 [file mmc3.xlsx]

## Sheet: Cover sheet
Supplementary Data 2
A Life Cycle Risk Assessment of Nanopesticides in Freshwater
Mingyan Ke,1 Keshuo Zhang,1 Andrea L. Hicks,2 Fan Wu,1,* Jing You1
1 College of Environment and Climate, Guangdong Provincial Key Laboratory of Environmental Pollution and Health, Jinan University, Guangzhou 511443, China
2 Department of Civil and Environmental Engineering, University of Wisconsin-Madison, Madison, WI 510640, USA
*Corresponding author.
Email: fanwu@jnu.edu.cn
Sheets
1_Results	The predicted environmental concentrations and fate factor of IMI in different environmental compartments
2_Inputs	Physicochemical properties data of nano-IMI
3_SimpleBox default parameters	Default parameters used in this study from the SimpleBox4Nano model
4_Background parameters	Background parameters for continental scale models
5_Matrix`I	The first-order rate constant matrix`I and fate factor matrix of nano-IMI
6_Air	Derivation of first-order rate constants for the transport and removal of IMI in air compartments
7_Rain	Derivation of first-order rate constants for the transport and removal of IMI in rain compartments
8_Soil	Derivation of first-order rate constants for the transport and removal of IMI in agricultural soil compartments
9_Water	Derivation of first-order rate constants for the transport and removal of IMI in freshwater compartments
10_Sediment	Derivation of first-order rate constants for the transport and removal of IMI in freshwater sediment compartments

## Sheet: 1_Results
Equation	m = -A-1·e
A	The first-order rate constant (s-1) matrix of nano-IMI
m	Mass (g) of substance in each environmental compartment at steady state
e	The emission rate (g/s) of pesticides in each compartments
Rainfall scenario	R1		Mass
					S1 (Clearing process)										S2 (Transformation process)
					α1			α2			α3				α1			α2			α3
Vector e		Value (g/s)	Vector m		Value (g)	Proportion (%)		Value (g)	Proportion (%)		Value (g)	Proportion (%)	Vector m		Value (g)	Proportion (%)		Value (g)	Proportion (%)		Value (g)	Proportion (%)
	=	0		=	0	0		0	0		0	0		=	0	0		0	0		0	0
	=	0												=	0			0			0
	=	0												=	0			0			0
	=	0		=	0	0		0	0		0	0		=	0	0		0	0		0	0
	=	0												=	0			0			0
	=	0												=	0			0			0
	=	6317.69		=	136852	99.9992		136852	99.9997		136852	99.9997		=	136852	99.9924		136852	99.9924		136852	99.9924
	=	0												=	2.89154e+08			2.89154e+08			2.89154e+08
	=	0												=	3.42429e+08			3.42429e+08			3.42429e+08
	=	0		=	1.1245	0.000821682		0.384517	0.000280972		0.423032	0.000309115		=	1.1245	0.00762091		0.384517	0.00762064		0.423032	0.00762074
	=	0												=	48061.4			48058.7			48060
	=	0												=	83.9462			85.6777			85.0082
	=	0		=	1.09428e-08	7.99598e-12		8.32813e-10	6.08548e-13		1.16284e-09	8.49699e-13		=	1.09428e-08	2.53902e-05		8.32813e-10	2.56574e-05		1.16284e-09	2.55542e-05
	=	0												=	78.3483			78.3439			78.346
	=	0												=	82.059			83.7516			83.0971
			Total mass	=	136853			136853			136853		Total mass		6.31768e+08			6.31768e+08			6.31768e+08
A	Air
R	Rain		FFnano-IMI
S	Agricultural soil				S1 (Clearing process)										S2 (Transformation process)
W	Freshwater				α1			α2			α3				α1			α2			α3
SE	Freshwater sediment				Value	Unit		Value	Unit		Value	Unit			Value	Unit		Value	Unit		Value	Unit
C	continental scale		FFA	=	0.393729	d		0.393729	d		0.393729	d	FFA	=	112.006	d		112.006	d		112.006	d
free	free form nano-IMI		FFR	=	1.0899	d		1.0899	d		1.0899	d	FFR	=	3.2697	d		3.2697	d		3.2697	d
agg	aggregated form nano-IMI		FFS	=	0.000250715	d		0.000250715	d		0.000250715	d	FFS	=	2.31487	d		2.31487	d		2.31487	d
att	attached form nano-IMI		FFW	=	0.057146	d		0.0195408	d		0.0214981	d	FFW	=	1.79787	d		1.76026	d		1.76222	d
			FFSE	=	0.015226	d		0.00338883	d		0.00430094	d	FFSE	=	2.32485	d		2.31302	d		2.31393	d
			Freshwater predicted environment concentration (PECnano-IMI)
					S1 (Clearing process)										S2 (Transformation process)
					α1			α2			α3				α1			α2			α3
					Value	Unit		Value	Unit		Value	Unit			Value	Unit		Value	Unit		Value	Unit
			PECnano-IMI,total	=	3.66957e-09	μg/L		1.25479e-09	μg/L		1.38048e-09	μg/L	PECnano-IMI,total	=	0.000157116	μg/L		0.000157111	μg/L		0.000157113	μg/L
													PECnano-IMI,free	=	3.66957e-09	μg/L		1.25479e-09	μg/L		1.38048e-09	μg/L
													PECnano-IMI,agg	=	0.000156839	μg/L		0.00015683	μg/L		0.000156834	μg/L
													PECnano-IMI,att	=	2.73941e-07	μg/L		2.79592e-07	μg/L		2.77407e-07	μg/L

## Sheet: 2_Inputs
Symbol	Implication	Input	Unit	Position in SimpleBox model	Comment
rnano-IMI	Radius of nano-IMI	10	nm	input-I14	Patent (US20200260724A1)
ρnano-IMI	Density of nano-IMI	1100	kg/m3	input-I15
Anano-IMI,water,SiO2	Hamaker constant (nano-IMI, water, silica)	7.52e-21	J	input-I16	Anano-IMI,water, SiO2 = ((Apolyacrylic acid)^0.5-(Awater )^0.5)*((ASiO2)^0.5-(Awater)^0.5) Apolyacrylic acid = 8.00E-20 J, ASiO2 = 7.59E-20 J, Awater = 3.70E-20 J
kdissolve	Dissolution rate constant	1e-05	s-1	input-I45
T	Temperature	293.15	K	input-I282	20℃
α1	Aggregated efficiency between nano-IMI and natural colloids (NC) in freshwater (W)	0.1	-	input-I23	Multimedia modeling of engineered nanoparticles with SimpleBox4nano: Model definition and evaluation (https://doi.org/10.1021/es500548h)
	Attachment efficiency between nano-IMI and suspended matter (SPM) in freshwater (W)	0.1	-	input-I24
α2	Aggregated efficiency between nano-IMI and natural colloids (NC) in freshwater (W)	0.25	-	input-I23	User guide for SB4N Appendix 1 Table 1-2 (https://www.rivm.nl/en/soil-and-water/simplebox4nano)
	Attachment efficiency between nano-IMI and suspended matter (SPM) in freshwater (W)	0.61	-	input-I24
α3	Aggregated efficiency between nano-IMI and natural colloids (NC) in freshwater (W)	0.245714	-	input-I23	Default attachment efficiency in SimpleBox4Nano model 4.01
	Attachment efficiency between nano-IMI and suspended matter (SPM) in freshwater (W)	0.442857	-	input-I24
αagg(nano-IMI,NC.S)	Aggregated efficiency between nano-IMI and natural colloids (NC) in agricultural soil (S)	0.13	-	input-I31	Mobility of nanosized cerium dioxide and polymeric capsules in quartz and loamy sands saturated with model and natural groundwaters (https://doi.org/10.1016/j.watres.2013.07.006)
αatt(nano-IMI,grain.S)	Attachment efficiency between nano-IMI and solid grains in agricultural soil (S)	0.5	-	input-I32
P0	Average precipitation	5.73947e-10	m/s	input-I284
R1	Drought scenario average precipitation	5.73947e-10	m/s		18.1 mm/yr (2020 Egypt) (https://data.worldbank.org/indicator/AG.LND.PRCP.MM)
R2	Ordinary rainfall scenario average precipitation	2.21969e-08	m/s		700 mm/yr
R3	Extreme rainfall scenario average precipitation	1.0274e-07	m/s		3240 mm/yr (2020 Colombia) (https://data.worldbank.org/indicator/AG.LND.PRCP.MM)
eS	Nano-IMI agricultural soils emission rate	6317.69	g/s	input-I229	SM_1, S22

## Sheet: 3_SB4N default parameters
Symbol	Implication	Value	Unit	Position in SimpleBox model
Air
Nnuc	Nucleation mode aerosol particle number concentration	3200000000	N/m3	input-K291
Nacc	Accumulation mode aerosol particle number concentration	2900000000	N/m3	input-K292
Ncoarse	Coarse mode aerosol particle number concentration	300000	N/m3	input-K293
EΛARatt	Aerosol collection efficiency	200000	-	continental-K137
tdry	Duration of wet episode	285120	s	continental-K131
twet	Duration of dry episode	18199.1	s	continental-K132
Vdep(aerosol particles)	Deposition velocity of aerosol particles	0.001	m/s	input-K136
rnuc	Radius of nucleation mode aerosol particle	1e-08	m	input-K324
racc	Radius of accumulation mode aerosol particle	5.8e-08	m	input-K326
rcoarse	Radius of coarse mode aerosol particle	9e-07	m	input-K328
rrain	Rain drop radius	0.000186087	m	continental-K359
RA(s)	Aerodynamic resistance of agricultural soil	74	s/m	continental-K405
RA(W)	Aerodynamic resistance of freshwater	74	s/m	continental-K455
kb	Boltzmann constant	1.38065e-23	m2·kg/s2·K	input-K320
ηair	Dynamic viscosity of air	1.81e-05	J.m-3.s-1	input-K316
ηwater	Dynamic viscosity of water	0.001002	kg/m·s	input-K318
Ccrain	Cunningham coefficient of rain drop	1	-	continental-K363
uS*	Friction velocity above agricultural soil	0.19	m/s	continental-K407
uW*	Friction velocity above freshwater	0.19	m/s	continental-K450
Edint.cept(free,W)	Interception collection efficiency of free nano-IMI species in freshwater	0	-	continental-K449
Edint.cept(agg,W)	Interception collection efficiency of aggregated nano-IMI species in freshwater	0	-	continental-K461
ρnuc	Density of nucleation mode aerosol particle	1300	kg/m3	input-K325
ρacc	Density of accumulation mode aerosol particle	2000	kg/m3	input-K327
ρcoarse	Density of coarse mode aerosol particle	2000	kg/m3	input-K329
ρair	Density of air	1.225	kg/m3	input-K317
ρwater	Density of freshwater	998	kg/m3	input-K319
g	Graviational acceleration	9.81	m/s2	input-K321
αCc	Empirical constant for deriving Cunningham coefficient	1.142	-	continental-K237
βCc	Empirical constant for deriving Cunningham coefficient	0.558	-	continental-K237
ϒCc	Empirical constant for deriving Cunningham coefficient	0.999	-	continental-K237
Áveg	Vegetation large collection radii	0.0005	m	continental-K411
áveg	Vegetation hair width	1e-05	m	continental-K410
Cv/Cd	Viscous versus total drag ratio	0.3	-	continental-K409
friv	Fraction of interception by vegetation	0.01	-	continental-K412
λair	Mean free path in air	6.6e-08	m	input-K362
Agricultural soil
NNC(S)	Number concentration of natural colloids in agricultural soil	3536776513153230	N/m3	continental-K310
Udarcy.S	Darcy velocity in soil	9e-06	m/s	continental-K330
FRinfiltration	Volume fraction of precipitation infiltrating into agricultural soil	0.25	-	input-288
FRrunsoil	Volume fraction of precipitation on agricultural soil running off to surface water	0.25	-	input-289
verosion	Erosion of agricultural soil	9.51294e-13	m/s	continental-K186
fS	Agricultural soil porosity	0.4	m3/m3	continental-K335
rFP.S	Radius of filtration particulates in soil (FP, > 450 nm)	0.000128	m	input-K339
rNC.S	Radius of natural colloids (NC, < 450 nm) in soil pore water	1.5e-07	m	input-K337
ρNC.S	Density of natural colloids (NC, < 450 nm) in soil pore water	2000	kg/m3	input-K338
Freshwater
CNC.W	Concentration of natural colloidal organic matter in freshwater	0.001	kg/m3	input-K295
CSPM	Concentration of suspended matter in freshwater	0.015	kg/m3	input-K298
ρNC.W	Density of natural colloids (NC, < 450 nm) in freshwater	2000	kg/m3	input-K331
ρSPM.W	Density of natural suspended particulate matter (SPM, > 450 nm) in freshwater	2500	kg/m3	input-K333
rNC.W	Radius of natural colloids (NC, < 450 nm) in water	1.5e-07	m	input-K330
rSPM.W	Radius of natural suspended particulate matter (SPM, > 450 nm) in freshwater	3e-06	m	input-K332
Gshear	Shear rate of freshwater	100	s-1	continental-K257
Freshwater sediment
NNC(SE)	Number concentration of colloid particles in freshwater sediment	7.07355e+13	N/m3	continental-K284
Udarcy.SE	Darcy velocity in freshwater sediment	9e-06	m/s	continental-K294
vbur	Net sediment accumulation rate of freshwater	8.62269e-11	m/s	continental-K171
fSE	Sediment porosity	0.8	m3/m3	continental-K299
rNC.SE	Radius natural colloids (NC, < 450 nm) in sediment pore water	1.5e-07	m	input-K334
rFP.SE	Radius filtration particles in sediment (FP, >450 nm)	0.000128	m	input-K336
vset(SPM)	Settling velocity of suspended matter	2.89352e-05	m/s	continental-K169
FRsolids SE	Volume fraction of solids in freshwater sediment	0.2	-	continental-K46
ρsed	Mineral density of sediment and soil	2500	kg/m3	input-K315
ρNC.SE	Density natural colloids (NC, < 450 nm) in sediment pore water	2000	kg/m3	input-K335

## Sheet: 4_Background parameters
Symbol	Implication	Value	Unit	Source
VA	Air compartment volume	7199247840225000	m3	SimpleBox4nano 4.01
VR	Rain compartment volume	2.15977e+09	m3	SimpleBox4nano 4.01
VS	Agricultural soil compartment volume	445729200000	m3	SimpleBox4nano 4.01
VW	Freshwater compartment volume	306438825000	m3	SimpleBox4nano 4.01
VSE	Freshwater sediment compartment volume	3064388250	m3	SimpleBox4nano 4.01
hA	Air compartment hight	1000	m	SimpleBox4nano 4.01
hS	Agricultural soil compartment depth	0.2	m	SimpleBox4nano 4.01
hW	Freshwater compartment depth	3	m	SimpleBox4nano 4.01
hSE	Freshwater sediment compartment depth	0.03	m	SimpleBox4nano 4.01
AA	Air compartment area	7199247840225	m2	VA/hA
AS	Agricultural soil compartment area	2228646000000	m2	VS/hS
AW	Freshwater compartment area	102146275000	m2	VW/hW
ASE	Freshwater sediment compartment area	102146275000	m2	VSE/hSE
Asystem	Continental system area	2330792275000	m2
Areafrac_W	Freshwater area fraction	0.0438247	-
Areafrac_S	Agricultural soil area fraction	0.956175	-

## Sheet: 5_Matrix I
`I																		Position in the SimpleBox4Nano model (table 'engine')
		A			R			S			W			SE						A			R			S			W			SE
		free air	agg air	att air	free rain	agg rain	att rain	free soil	agg soil	att soil	free water	agg water	att water	free sed	agg sed	att sed				free air	agg air	att air	free rain	agg rain	att rain	free soil	agg soil	att soil	free water	agg water	att water	free sed	agg sed	att sed
A	free air	-(∑kAfree)	0	0	0	0	0	0	0	0	0	0	0	0	0	0		A	free air	AV53	AW53	AX53	AY53	AZ53	BA53	CE53	CF53	CG53	BG53	BH53	BI53	BS53	BT53	BU53
	agg air	kaggA	-(∑kAagg)	0	0	0	0	0	0	0	0	0	0	0	0	0			agg air	AV54	AW54	AX54	AY54	AZ54	BA54	CE54	CF54	CG54	BG54	BH54	BI54	BS54	BT54	BU54
	att air	kattA	0	-(∑kAatt)	0	0	0	0	0	0	0	0	0	0	0	0			att air	AV55	AW55	AX55	AY55	AZ55	BA55	CE55	CF55	CG55	BG55	BH55	BI55	BS55	BT55	BU55
R	free rain	kARfree	0	0	-(∑kRfree)	0	0	0	0	0	0	0	0	0	0	0		R	free rain	AV56	AW56	AX56	AY56	AZ56	BA56	CE56	CF56	CG56	BG56	BH56	BI56	BS56	BT56	BU56
	agg rain	0	kARagg	0	0	-(∑kRagg)	0	0	0	0	0	0	0	0	0	0			agg rain	AV57	AW57	AX57	AY57	AZ57	BA57	CE57	CF57	CG57	BG57	BH57	BI57	BS57	BT57	BU57
	att rain	0	0	kARatt	0	0	-(∑kRatt)	0	0	0	0	0	0	0	0	0			att rain	AV58	AW58	AX58	AY58	AZ58	BA58	CE58	CF58	CG58	BG58	BH58	BI58	BS58	BT58	BU58
S	free soil	kdepASfree	0	0	kdepRSfree	0	0	-(∑kSfree)	0	0	0	0	0	0	0	0		S	free soil	AV88	AW88	AX88	AY88	AZ88	BA88	CE88	CF88	CG88	BG88	BH88	BI88	BS88	BT88	BU88
	agg soil	0	kdepASagg	0	0	kdepRSagg	0	kaggS	-(∑kSagg)	0	0	0	0	0	0	0			agg soil	AV89	AW89	AX89	AY89	AZ89	BA89	CE89	CF89	CG89	BG89	BH89	BI89	BS89	BT89	BU89
	att soil	0	0	kdepASatt	0	0	kdepRSatt	kattS	0	-(∑kSatt)	0	0	0	0	0	0			att soil	AV90	AW90	AX90	AY90	AZ90	BA90	CE90	CF90	CG90	BG90	BH90	BI90	BS90	BT90	BU90
W	free water	kdepAWfree	0	0	kdepRWfree	0	0	krunSWfree	0	0	-(∑kWfree)	0	0	krsSEWfree	0	0		W	free water	AV64	AW64	AX64	AY64	AZ64	BA64	CE64	CF64	CG64	BG64	BH64	BI64	BS64	BT64	BU64
	agg water	0	kdepAWagg	0	0	kdepRWagg	0	0	krunSWagg	0	kaggW	-(∑kWagg)	0	0	krsSEWagg	0			agg water	AV65	AW65	AX65	AY65	AZ65	BA65	CE65	CF65	CG65	BG65	BH65	BI65	BS65	BT65	BU65
	att water	0	0	kdepAWatt	0	0	kdepRWatt	0	0	kerosionSWatt	kattW	0	-(∑kWatt)	0	0	krsSEWatt			att water	AV66	AW66	AX66	AY66	AZ66	BA66	CE66	CF66	CG66	BG66	BH66	BI66	BS66	BT66	BU66
SE	free sed	0	0	0	0	0	0	0	0	0	kdepWSEfree	0	0	-(∑kSEfree)	0	0		SE	free sed	AV76	AW76	AX76	AY76	AZ76	BA76	CE76	CF76	CG76	BG76	BH76	BI76	BS76	BT76	BU76
	agg sed	0	0	0	0	0	0	0	0	0	0	kdepWSEagg	0	kaggSE	-(∑kSEagg)	0			agg sed	AV77	AW77	AX77	AY77	AZ77	BA77	CE77	CF77	CG77	BG77	BH77	BI77	BS77	BT77	BU77
	att sed	0	0	0	0	0	0	0	0	0	0	0	kdepWSEatt	kattSE	0	-(∑kSEatt)			att sed	AV78	AW78	AX78	AY78	AZ78	BA78	CE78	CF78	CG78	BG78	BH78	BI78	BS78	BT78	BU78
α1
`I																		`I-1
		A			R			S			W			SE						A			R			S			W			SE
		free air	agg air	att air	free rain	agg rain	att rain	free soil	agg soil	att soil	free water	agg water	att water	free sed	agg sed	att sed				free air	agg air	att air	free rain	agg rain	att rain	free soil	agg soil	att soil	free water	agg water	att water	free sed	agg sed	att sed
A	free air	-2.9396e-05	0	0	0	0	0	0	0	0	0	0	0	0	0	0		A	free air	-34018.2	0	0	0	0	0	0	0	0	0	0	0	0	0	0
	agg air	2.8783e-05	-1.0874e-07	0	0	0	0	0	0	0	0	0	0	0	0	0			agg air	-9.00448e+06	-9.19627e+06	0	0	0	0	0	0	0	0	0	0	0	0	0
	att air	4.5805e-08	0	-2.23691e-06	0	0	0	0	0	0	0	0	0	0	0	0			att air	-696.587	0	-447045	0	0	0	0	0	0	0	0	0	0	0	0
R	free rain	1.1851e-08	0	0	-1.06194e-05	0	0	0	0	0	0	0	0	0	0	0		R	free rain	-37.9637	0	0	-94167.3	0	0	0	0	0	0	0	0	0	0	0
	agg rain	0	4.55626e-09	0	0	-1.06194e-05	0	0	0	0	0	0	0	0	0	0			agg rain	-3863.38	-3945.67	0	0	-94167.3	0	0	0	0	0	0	0	0	0	0
	att rain	0	0	1.91316e-06	0	0	-1.06194e-05	0	0	0	0	0	0	0	0	0			att rain	-125.495	0	-80538.2	0	0	-94167.3	0	0	0	0	0	0	0	0	0
S	free soil	4.97648e-07	0	0	5.92249e-07	0	0	-0.0461643	0	0	0	0	0	0	0	0		S	free soil	-0.367201	0	0	-1.20809	0	0	-21.6618	0	0	0	0	0	0	0	0
	agg soil	0	8.6204e-08	0	0	5.92249e-07	0	0.0211325	-1.00017e-05	0	0	0	0	0	0	0			agg soil	-78613.8	-79495.8	0	-2552.57	-5576.12	0	-45769.1	-99983.2	0	0	0	0	0	0	0
	att soil	0	0	3.09567e-07	0	0	5.92249e-07	0.0250218	0	-1e-05	0	0	0	0	0	0			att soil	-947.798	0	-18608.9	-3022.85	0	-5577.05	-54201.6	0	-100000	0	0	0	0	0	0
W	free water	5.77486e-08	0	0	2.71448e-08	0	0	1.66421e-09	0	0	-0.000202535	0	0	2.6061e-08	0	0		W	free water	-9.70467	0	0	-12.6208	0	0	-0.000177992	0	0	-4937.42	0	0	-0.169274	0	0
	agg water	0	1.79795e-08	0	0	2.71448e-08	0	0	1.66421e-09	0	0.000164489	-1.00163e-05	0	0	2.6061e-08	0			agg water	-16346.2	-16531.5	0	-207.685	-256.125	0	-7.60744	-16.6122	0	-81083	-99837.2	0	-113.74	-259.435	0
	att water	0	0	1.41885e-08	0	0	2.71448e-08	0	0	4.75647e-12	2.80457e-05	0	-1.98035e-05	0	0	2.6061e-08			att water	-14.4336	0	-431.245	-17.8973	0	-129.243	-0.0132875	0	-0.0240493	-7001.38	0	-50561.2	-73.6997	0	-131.387
SE	free sed	0	0	0	0	0	0	0	0	0	7.39721e-12	0	0	-0.000760151	0	0		SE	free sed	-9.44384e-08	0	0	-1.22816e-07	0	0	-1.73208e-12	0	0	-4.80472e-05	0	0	-1315.53	0	0
	agg sed	0	0	0	0	0	0	0	0	0	0	1.63489e-08	0	0.000325116	-1.00289e-05	0			agg sed	-26.6471	-26.9491	0	-0.338566	-0.417528	0	-0.0124014	-0.0270807	0	-132.181	-162.752	0	-42646.7	-99711.9	0
	att sed	0	0	0	0	0	0	0	0	0	0	0	9.80347e-06	0.000425006	0	-1.00289e-05			att sed	-14.1092	0	-421.55	-17.495	0	-126.338	-0.0129888	0	-0.0235086	-6843.98	0	-49424.6	-55821.5	0	-99839.9
		A			R			S			W			SE						A			R			S			W			SE
		free air	agg air	att air	free rain	agg rain	att rain	free soil	agg soil	att soil	free water	agg water	att water	free sed	agg sed	att sed				free air	agg air	att air	free rain	agg rain	att rain	free soil	agg soil	att soil	free water	agg water	att water	free sed	agg sed	att sed
A	free air	34018.2	0	0	0	0	0	0	0	0	0	0	0	0	0	0		A	free air	0.393729	0	0	0	0	0	0	0	0	0	0	0	0	0	0
	agg air	9.00448e+06	9.19627e+06	0	0	0	0	0	0	0	0	0	0	0	0	0			agg air	104.218	106.438	0	0	0	0	0	0	0	0	0	0	0	0	0
	att air	696.587	0	447045	0	0	0	0	0	0	0	0	0	0	0	0			att air	0.00806235	0	5.17413	0	0	0	0	0	0	0	0	0	0	0	0
R	free rain	37.9637	0	0	94167.3	0	0	0	0	0	0	0	0	0	0	0		R	free rain	0.000439394	0	0	1.0899	0	0	0	0	0	0	0	0	0	0	0
	agg rain	3863.38	3945.67	0	0	94167.3	0	0	0	0	0	0	0	0	0	0			agg rain	0.0447151	0.0456674	0	0	1.0899	0	0	0	0	0	0	0	0	0	0
	att rain	125.495	0	80538.2	0	0	94167.3	0	0	0	0	0	0	0	0	0			att rain	0.00145249	0	0.932155	0	0	1.0899	0	0	0	0	0	0	0	0	0
S	free soil	0.367201	0	0	1.20809	0	0	21.6618	0	0	0	0	0	0	0	0		S	free soil	4.25001e-06	0	0	1.39825e-05	0	0	0.000250715	0	0	0	0	0	0	0	0
	agg soil	78613.8	79495.8	0	2552.57	5576.12	0	45769.1	99983.2	0	0	0	0	0	0	0			agg soil	0.909882	0.920091	0	0.0295436	0.0645384	0	0.529734	1.15721	0	0	0	0	0	0	0
	att soil	947.798	0	18608.9	3022.85	0	5577.05	54201.6	0	100000	0	0	0	0	0	0			att soil	0.0109699	0	0.21538	0.0349867	0	0.0645492	0.627333	0	1.15741	0	0	0	0	0	0
W	free water	9.70467	0	0	12.6208	0	0	0.000177992	0	0	4937.42	0	0	0.169274	0	0		W	free water	0.000112323	0	0	0.000146074	0	0	2.06009e-09	0	0	0.057146	0	0	1.95919e-06	0	0
	agg water	16346.2	16531.5	0	207.685	256.125	0	7.60744	16.6122	0	81083	99837.2	0	113.74	259.435	0			agg water	0.189192	0.191336	0	0.00240376	0.00296441	0	8.80491e-05	0.000192271	0	0.938461	1.15552	0	0.00131643	0.00300272	0
	att water	14.4336	0	431.245	17.8973	0	129.243	0.0132875	0	0.0240493	7001.38	0	50561.2	73.6997	0	131.387			att water	0.000167056	0	0.00499126	0.000207145	0	0.00149587	1.5379e-07	0	2.78348e-07	0.0810345	0	0.585199	0.000853006	0	0.00152069
SE	free sed	9.44384e-08	0	0	1.22816e-07	0	0	1.73208e-12	0	0	4.80472e-05	0	0	1315.53	0	0		SE	free sed	1.09304e-12	0	0	1.42148e-12	0	0	2.00473e-17	0	0	5.56101e-10	0	0	0.015226	0	0
	agg sed	26.6471	26.9491	0	0.338566	0.417528	0	0.0124014	0.0270807	0	132.181	162.752	0	42646.7	99711.9	0			agg sed	0.000308415	0.000311911	0	3.91858e-06	4.8325e-06	0	1.43535e-07	3.13434e-07	0	0.00152987	0.0018837	0	0.493596	1.15407	0
	att sed	14.1092	0	421.55	17.495	0	126.338	0.0129888	0	0.0235086	6843.98	0	49424.6	55821.5	0	99839.9			att sed	0.0001633	0	0.00487905	0.000202488	0	0.00146224	1.50333e-07	0	2.72091e-07	0.0792127	0	0.572044	0.646082	0	1.15555
α2
`I																		`I-1
		A			R			S			W			SE						A			R			S			W			SE
		free air	agg air	att air	free rain	agg rain	att rain	free soil	agg soil	att soil	free water	agg water	att water	free sed	agg sed	att sed				free air	agg air	att air	free rain	agg rain	att rain	free soil	agg soil	att soil	free water	agg water	att water	free sed	agg sed	att sed
A	free air	-2.9396e-05	0	0	0	0	0	0	0	0	0	0	0	0	0	0		A	free air	-34018.2	0	0	0	0	0	0	0	0	0	0	0	0	0	0
	agg air	2.8783e-05	-1.0874e-07	0	0	0	0	0	0	0	0	0	0	0	0	0			agg air	-9.00448e+06	-9.19627e+06	0	0	0	0	0	0	0	0	0	0	0	0	0
	att air	4.5805e-08	0	-2.23691e-06	0	0	0	0	0	0	0	0	0	0	0	0			att air	-696.587	0	-447045	0	0	0	0	0	0	0	0	0	0	0	0
R	free rain	1.1851e-08	0	0	-1.06194e-05	0	0	0	0	0	0	0	0	0	0	0		R	free rain	-37.9637	0	0	-94167.3	0	0	0	0	0	0	0	0	0	0	0
	agg rain	0	4.55626e-09	0	0	-1.06194e-05	0	0	0	0	0	0	0	0	0	0			agg rain	-3863.38	-3945.67	0	0	-94167.3	0	0	0	0	0	0	0	0	0	0
	att rain	0	0	1.91316e-06	0	0	-1.06194e-05	0	0	0	0	0	0	0	0	0			att rain	-125.495	0	-80538.2	0	0	-94167.3	0	0	0	0	0	0	0	0	0
S	free soil	4.97648e-07	0	0	5.92249e-07	0	0	-0.0461643	0	0	0	0	0	0	0	0		S	free soil	-0.367201	0	0	-1.20809	0	0	-21.6618	0	0	0	0	0	0	0	0
	agg soil	0	8.6204e-08	0	0	5.92249e-07	0	0.0211325	-1.00017e-05	0	0	0	0	0	0	0			agg soil	-78613.8	-79495.8	0	-2552.57	-5576.12	0	-45769.1	-99983.2	0	0	0	0	0	0	0
	att soil	0	0	3.09567e-07	0	0	5.92249e-07	0.0250218	0	-1e-05	0	0	0	0	0	0			att soil	-947.798	0	-18608.9	-3022.85	0	-5577.05	-54201.6	0	-100000	0	0	0	0	0	0
W	free water	5.77486e-08	0	0	2.71448e-08	0	0	1.66421e-09	0	0	-0.000592302	0	0	2.6061e-08	0	0		W	free water	-3.31847	0	0	-4.31562	0	0	-6.08636e-05	0	0	-1688.33	0	0	-0.0128828	0	0
	agg water	0	1.79795e-08	0	0	2.71448e-08	0	0	1.66421e-09	0	0.000411223	-1.00163e-05	0	0	2.6061e-08	0			agg water	-16323.1	-16531.5	0	-177.604	-256.125	0	-7.60701	-16.6122	0	-69315	-99837.2	0	-62.2693	-259.435	0
	att water	0	0	1.41885e-08	0	0	2.71448e-08	0	0	4.75647e-12	0.000171079	0	-1.98035e-05	0	0	2.6061e-08			att water	-29.3768	0	-431.245	-37.3306	0	-129.243	-0.0135616	0	-0.0240493	-14603.9	0	-50561.2	-99.8453	0	-131.387
SE	free sed	0	0	0	0	0	0	0	0	0	7.39721e-12	0	0	-0.00341536	0	0		SE	free sed	-7.18736e-09	0	0	-9.34706e-09	0	0	-1.31822e-13	0	0	-3.65669e-06	0	0	-292.795	0	0
	agg sed	0	0	0	0	0	0	0	0	0	0	1.63489e-08	0	0.000812789	-1.00289e-05	0			agg sed	-26.6094	-26.9491	0	-0.289525	-0.417528	0	-0.0124007	-0.0270807	0	-112.996	-162.752	0	-23729.5	-99711.9	0
	att sed	0	0	0	0	0	0	0	0	0	0	0	9.80347e-06	0.00259254	0	-1.00289e-05			att sed	-28.7163	0	-421.55	-36.4914	0	-126.338	-0.0132567	0	-0.0235086	-14275.6	0	-49424.6	-75786.9	0	-99839.9
		A			R			S			W			SE						A			R			S			W			SE
		free air	agg air	att air	free rain	agg rain	att rain	free soil	agg soil	att soil	free water	agg water	att water	free sed	agg sed	att sed				free air	agg air	att air	free rain	agg rain	att rain	free soil	agg soil	att soil	free water	agg water	att water	free sed	agg sed	att sed
A	free air	34018.2	0	0	0	0	0	0	0	0	0	0	0	0	0	0		A	free air	0.393729	0	0	0	0	0	0	0	0	0	0	0	0	0	0
	agg air	9.00448e+06	9.19627e+06	0	0	0	0	0	0	0	0	0	0	0	0	0			agg air	104.218	106.438	0	0	0	0	0	0	0	0	0	0	0	0	0
	att air	696.587	0	447045	0	0	0	0	0	0	0	0	0	0	0	0			att air	0.00806235	0	5.17413	0	0	0	0	0	0	0	0	0	0	0	0
R	free rain	37.9637	0	0	94167.3	0	0	0	0	0	0	0	0	0	0	0		R	free rain	0.000439394	0	0	1.0899	0	0	0	0	0	0	0	0	0	0	0
	agg rain	3863.38	3945.67	0	0	94167.3	0	0	0	0	0	0	0	0	0	0			agg rain	0.0447151	0.0456674	0	0	1.0899	0	0	0	0	0	0	0	0	0	0
	att rain	125.495	0	80538.2	0	0	94167.3	0	0	0	0	0	0	0	0	0			att rain	0.00145249	0	0.932155	0	0	1.0899	0	0	0	0	0	0	0	0	0
S	free soil	0.367201	0	0	1.20809	0	0	21.6618	0	0	0	0	0	0	0	0		S	free soil	4.25001e-06	0	0	1.39825e-05	0	0	0.000250715	0	0	0	0	0	0	0	0
	agg soil	78613.8	79495.8	0	2552.57	5576.12	0	45769.1	99983.2	0	0	0	0	0	0	0			agg soil	0.909882	0.920091	0	0.0295436	0.0645384	0	0.529734	1.15721	0	0	0	0	0	0	0
	att soil	947.798	0	18608.9	3022.85	0	5577.05	54201.6	0	100000	0	0	0	0	0	0			att soil	0.0109699	0	0.21538	0.0349867	0	0.0645492	0.627333	0	1.15741	0	0	0	0	0	0
W	free water	3.31847	0	0	4.31562	0	0	6.08636e-05	0	0	1688.33	0	0	0.0128828	0	0		W	free water	3.84082e-05	0	0	4.99493e-05	0	0	7.0444e-10	0	0	0.0195408	0	0	1.49107e-07	0	0
	agg water	16323.1	16531.5	0	177.604	256.125	0	7.60701	16.6122	0	69315	99837.2	0	62.2693	259.435	0			agg water	0.188924	0.191336	0	0.0020556	0.00296441	0	8.80442e-05	0.000192271	0	0.802256	1.15552	0	0.00072071	0.00300272	0
	att water	29.3768	0	431.245	37.3306	0	129.243	0.0135616	0	0.0240493	14603.9	0	50561.2	99.8453	0	131.387			att water	0.000340009	0	0.00499126	0.000432068	0	0.00149587	1.56963e-07	0	2.78348e-07	0.169027	0	0.585199	0.00115562	0	0.00152069
SE	free sed	7.18736e-09	0	0	9.34706e-09	0	0	1.31822e-13	0	0	3.65669e-06	0	0	292.795	0	0		SE	free sed	8.3187e-14	0	0	1.08184e-13	0	0	1.52572e-18	0	0	4.23228e-11	0	0	0.00338883	0	0
	agg sed	26.6094	26.9491	0	0.289525	0.417528	0	0.0124007	0.0270807	0	112.996	162.752	0	23729.5	99711.9	0			agg sed	0.000307979	0.000311911	0	3.35099e-06	4.8325e-06	0	1.43527e-07	3.13434e-07	0	0.00130782	0.0018837	0	0.274647	1.15407	0
	att sed	28.7163	0	421.55	36.4914	0	126.338	0.0132567	0	0.0235086	14275.6	0	49424.6	75786.9	0	99839.9			att sed	0.000332365	0	0.00487905	0.000422354	0	0.00146224	1.53434e-07	0	2.72091e-07	0.165227	0	0.572044	0.877163	0	1.15555
α3
`I																		`I-1
		A			R			S			W			SE						A			R			S			W			SE
		free air	agg air	att air	free rain	agg rain	att rain	free soil	agg soil	att soil	free water	agg water	att water	free sed	agg sed	att sed				free air	agg air	att air	free rain	agg rain	att rain	free soil	agg soil	att soil	free water	agg water	att water	free sed	agg sed	att sed
A	free air	-2.9396e-05	0	0	0	0	0	0	0	0	0	0	0	0	0	0		A	free air	-34018.2	0	0	0	0	0	0	0	0	0	0	0	0	0	0
	agg air	2.8783e-05	-1.0874e-07	0	0	0	0	0	0	0	0	0	0	0	0	0			agg air	-9.00448e+06	-9.19627e+06	0	0	0	0	0	0	0	0	0	0	0	0	0
	att air	4.5805e-08	0	-2.23691e-06	0	0	0	0	0	0	0	0	0	0	0	0			att air	-696.587	0	-447045	0	0	0	0	0	0	0	0	0	0	0	0
R	free rain	1.1851e-08	0	0	-1.06194e-05	0	0	0	0	0	0	0	0	0	0	0		R	free rain	-37.9637	0	0	-94167.3	0	0	0	0	0	0	0	0	0	0	0
	agg rain	0	4.55626e-09	0	0	-1.06194e-05	0	0	0	0	0	0	0	0	0	0			agg rain	-3863.38	-3945.67	0	0	-94167.3	0	0	0	0	0	0	0	0	0	0
	att rain	0	0	1.91316e-06	0	0	-1.06194e-05	0	0	0	0	0	0	0	0	0			att rain	-125.495	0	-80538.2	0	0	-94167.3	0	0	0	0	0	0	0	0	0
S	free soil	4.97648e-07	0	0	5.92249e-07	0	0	-0.0461643	0	0	0	0	0	0	0	0		S	free soil	-0.367201	0	0	-1.20809	0	0	-21.6618	0	0	0	0	0	0	0	0
	agg soil	0	8.6204e-08	0	0	5.92249e-07	0	0.0211325	-1.00017e-05	0	0	0	0	0	0	0			agg soil	-78613.8	-79495.8	0	-2552.57	-5576.12	0	-45769.1	-99983.2	0	0	0	0	0	0	0
	att soil	0	0	3.09567e-07	0	0	5.92249e-07	0.0250218	0	-1e-05	0	0	0	0	0	0			att soil	-947.798	0	-18608.9	-3022.85	0	-5577.05	-54201.6	0	-100000	0	0	0	0	0	0
W	free water	5.77486e-08	0	0	2.71448e-08	0	0	1.66421e-09	0	0	-0.000538376	0	0	2.6061e-08	0	0		W	free water	-3.65086	0	0	-4.74789	0	0	-6.696e-05	0	0	-1857.44	0	0	-0.017988	0	0
	agg water	0	1.79795e-08	0	0	2.71448e-08	0	0	1.66421e-09	0	0.000404174	-1.00163e-05	0	0	2.6061e-08	0			agg water	-16334.1	-16531.5	0	-192.009	-256.125	0	-7.60722	-16.6122	0	-74950.5	-99837.2	0	-77.7405	-259.435	0
	att water	0	0	1.41885e-08	0	0	2.71448e-08	0	0	4.75647e-12	0.000124202	0	-1.98035e-05	0	0	2.6061e-08			att water	-23.5989	0	-431.245	-29.8167	0	-129.243	-0.0134556	0	-0.0240493	-11664.4	0	-50561.2	-92.0075	0	-131.387
SE	free sed	0	0	0	0	0	0	0	0	0	7.39721e-12	0	0	-0.00269106	0	0		SE	free sed	-1.00355e-08	0	0	-1.30511e-08	0	0	-1.8406e-13	0	0	-5.10575e-06	0	0	-371.601	0	0
	agg sed	0	0	0	0	0	0	0	0	0	0	1.63489e-08	0	0.000798855	-1.00289e-05	0			agg sed	-26.6274	-26.9491	0	-0.313009	-0.417528	0	-0.0124011	-0.0270807	0	-122.183	-162.752	0	-29600.1	-99711.9	0
	att sed	0	0	0	0	0	0	0	0	0	0	0	9.80347e-06	0.00188217	0	-1.00289e-05			att sed	-23.0684	0	-421.55	-29.1463	0	-126.338	-0.0131531	0	-0.0235086	-11402.1	0	-49424.6	-69829.9	0	-99839.9
		A			R			S			W			SE						A			R			S			W			SE
		free air	agg air	att air	free rain	agg rain	att rain	free soil	agg soil	att soil	free water	agg water	att water	free sed	agg sed	att sed				free air	agg air	att air	free rain	agg rain	att rain	free soil	agg soil	att soil	free water	agg water	att water	free sed	agg sed	att sed
A	free air	34018.2	0	0	0	0	0	0	0	0	0	0	0	0	0	0		A	free air	0.393729	0	0	0	0	0	0	0	0	0	0	0	0	0	0
	agg air	9.00448e+06	9.19627e+06	0	0	0	0	0	0	0	0	0	0	0	0	0			agg air	104.218	106.438	0	0	0	0	0	0	0	0	0	0	0	0	0
	att air	696.587	0	447045	0	0	0	0	0	0	0	0	0	0	0	0			att air	0.00806235	0	5.17413	0	0	0	0	0	0	0	0	0	0	0	0
R	free rain	37.9637	0	0	94167.3	0	0	0	0	0	0	0	0	0	0	0		R	free rain	0.000439394	0	0	1.0899	0	0	0	0	0	0	0	0	0	0	0
	agg rain	3863.38	3945.67	0	0	94167.3	0	0	0	0	0	0	0	0	0	0			agg rain	0.0447151	0.0456674	0	0	1.0899	0	0	0	0	0	0	0	0	0	0
	att rain	125.495	0	80538.2	0	0	94167.3	0	0	0	0	0	0	0	0	0			att rain	0.00145249	0	0.932155	0	0	1.0899	0	0	0	0	0	0	0	0	0
S	free soil	0.367201	0	0	1.20809	0	0	21.6618	0	0	0	0	0	0	0	0		S	free soil	4.25001e-06	0	0	1.39825e-05	0	0	0.000250715	0	0	0	0	0	0	0	0
	agg soil	78613.8	79495.8	0	2552.57	5576.12	0	45769.1	99983.2	0	0	0	0	0	0	0			agg soil	0.909882	0.920091	0	0.0295436	0.0645384	0	0.529734	1.15721	0	0	0	0	0	0	0
	att soil	947.798	0	18608.9	3022.85	0	5577.05	54201.6	0	100000	0	0	0	0	0	0			att soil	0.0109699	0	0.21538	0.0349867	0	0.0645492	0.627333	0	1.15741	0	0	0	0	0	0
W	free water	3.65086	0	0	4.74789	0	0	6.696e-05	0	0	1857.44	0	0	0.017988	0	0		W	free water	4.22553e-05	0	0	5.49525e-05	0	0	7.74999e-10	0	0	0.0214981	0	0	2.08194e-07	0	0
	agg water	16334.1	16531.5	0	192.009	256.125	0	7.60722	16.6122	0	74950.5	99837.2	0	77.7405	259.435	0			agg water	0.189053	0.191336	0	0.00222233	0.00296441	0	8.80465e-05	0.000192271	0	0.867483	1.15552	0	0.000899774	0.00300272	0
	att water	23.5989	0	431.245	29.8167	0	129.243	0.0134556	0	0.0240493	11664.4	0	50561.2	92.0075	0	131.387			att water	0.000273136	0	0.00499126	0.0003451	0	0.00149587	1.55736e-07	0	2.78348e-07	0.135004	0	0.585199	0.0010649	0	0.00152069
SE	free sed	1.00355e-08	0	0	1.30511e-08	0	0	1.8406e-13	0	0	5.10575e-06	0	0	371.601	0	0		SE	free sed	1.16152e-13	0	0	1.51054e-13	0	0	2.13033e-18	0	0	5.90943e-11	0	0	0.00430094	0	0
	agg sed	26.6274	26.9491	0	0.313009	0.417528	0	0.0124011	0.0270807	0	122.183	162.752	0	29600.1	99711.9	0			agg sed	0.000308188	0.000311911	0	3.62279e-06	4.8325e-06	0	1.43531e-07	3.13434e-07	0	0.00141415	0.0018837	0	0.342593	1.15407	0
	att sed	23.0684	0	421.55	29.1463	0	126.338	0.0131531	0	0.0235086	11402.1	0	49424.6	69829.9	0	99839.9			att sed	0.000266995	0	0.00487905	0.000337342	0	0.00146224	1.52235e-07	0	2.72091e-07	0.131969	0	0.572044	0.808216	0	1.15555

## Sheet: 6_Air
Form	Symbol	Implication	Value	Unit	Equation	Position in SimpleBox model
free	∑kAfree	Total removal rate constants of free nano-IMI species in dry air (A)	2.9396e-05	s-1	∑kAfree = kaggA + kattA + kARfree + kdepASfree + kdepAWfree	engine-AV53
	kaggA	Aggregation rate for nano-IMI with aerosol particles in dry air (A)	2.8783e-05	s-1	kaggA = fcoag(nano-IMI,nuc) × αnano-IMI,nuc × Nnuc + fcoag(nano-IMI,acc) × αnano-IMI,acc × Nacc	engine-AV54
	kattA	Attachment rate for nano-IMI with coarse particles in dry air (A)	4.5805e-08	s-1	kattA = fcoag(nano-IMI,coarse) × αnano-IMI,coarse × Ncoarse	engine-AV55
	kARfree	Rain drop collection rate for free nano-IMI species	1.1851e-08	s-1	kARagg = ΛARfree = 3/2 × EΛARfree × p0 / drain	engine-AV56
	kdepASfree	First-order rate constant for dry deposition from dry air (A) to soil (S) for free nano-IMI species	4.97648e-07	s-1	kdepASfree = Vdep(free,A,S) × AS / VA	engine-AV88
	kdepAWfree	First-order rate constant for dry deposition from dry air (A) to water (W) for free nano-IMI species	5.77486e-08	s-1	kdepAWfree = Vdep(free,A,W) × AW / VA	engine-AV64
agg	∑kAagg	Total removal rate constants of aggregated nano-IMI species in dry air (A)	1.0874e-07	s-1	∑kAagg = kARagg + kdepASagg + kdepAWagg	engine-AW54
	kARagg	Rain drop collection rate for aggregated nano-IMI species	4.55626e-09	s-1	kARagg = ΛARagg = 3/2 × EΛARagg × p0 / drain	engine-AW57
	kdepASagg	First-order rate constant for dry deposition from dry air (A) to soil (S) for aggregated nano-IMI species	8.6204e-08	s-1	kdepASagg = Vdep(agg,A,S) × AS / VA	engine-AW65
	kdepAWagg	First-order rate constant for dry deposition from dry air (A) to water (W) for aggregated nano-IMI species	1.79795e-08	s-1	kdepAWagg = Vdep(agg,A,W) × AW / VA	engine-AW89
att	∑kAatt	Total removal rate constants of attached nano-IMI species in dry air (A)	2.23691e-06	s-1	∑kAatt = kARatt + kdepASatt + kdepAWatt	engine-AX55
	kARatt	Rain drop collection rate for attached nano-IMI species	1.91316e-06	s-1	kARatt = ((tdry + twet) / twet * P0 * EΛARatt) / hA	engine-AX58
	kdepASatt	First-order rate constant for dry deposition from dry air (A) to soil (S) for attached nano-IMI species	3.09567e-07	s-1	kdepASatt = Vdep(att,A,S) × AS / VA	engine-AX66
	kdepAWatt	First-order rate constant for dry deposition from dry air (A) to water (W) for attached nano-IMI species	1.41885e-08	s-1	kdepAWatt = Vdep(att,A,W) × AW / VA	engine-AX90
	fcoag(nano-IMI,nuc)	Coagulation coefficient between nano-IMI and nucleation mode aerosol particle	6.97829e-15	s-1	fcoag(nano-IMI,nuc) = 4 * π * (rnano-IMI + rnuc) * (Dair(nano-IMI) + Dair(nuc))	continental-K235
	fcoag(nano-IMI,acc)	Coagulation coefficient between nano-IMI and accumulation mode aerosol particle	1.23111e-14	s-1	fcoag(nano-IMI,acc) = 4 * π * (rnano-IMI + racc) * (Dair(nano-IMI) + Dair(acc))	continental-K239
	fcoag(nano-IMI,coarse)	Coagulation coefficient between nano-IMI and coarse mode aerosol particle	1.5892e-13	s-1	fcoag(nano-IMI,coarse) = 4 * π * (rnano-IMI + rcoarse) * (Dair(nano-IMI) + Dair(coarse))	continental-K243
	αnano-IMI,nuc	Transitional correction coefficient between nano-IMI and nucleation mode aerosol particle	0.267904	-	αnano-IMI,nuc = (1 + 4 * (Dair(nano-IMI) + Dair(nuc)) / ((rnano-IMI + rnuc) * (`Cthermal(nano-IMI)^2 +`Cthermal(nuc)^2 )^0.5))^(-1)	continental-K238
	αnano-IMI,acc	Transitional correction coefficient between nano-IMI and accumulation mode aerosol particle	0.63863	-	αnano-IMI,acc = (1 + 4 * (Dair(nano-IMI) + Dair(acc)) / ((rnano-IMI + racc) * (`Cthermal(nano-IMI)^2 +`Cthermal(acc)^2 )^0.5))^(-1)	continental-K242
	αnano-IMI,coarse	Transitional correction coefficient between nano-IMI and coarse mode aerosol particle	0.960759	-	αnano-IMI,coarse = (1 + 4 * (Dair(nano-IMI) + Dair(coarse)) / ((rnano-IMI + rcoarse) * (`Cthermal(nano-IMI)^2 +`Cthermal(coarse)^2 )^0.5))^(-1)	continental-K246
	Nnuc	Nucleation mode aerosol particle number concentration	3200000000	N/m3		input-K291
	Nacc	Accumulation mode aerosol particle number concentration	2900000000	N/m3		input-K292
	Ncoarse	Coarse mode aerosol particle number concentration	300000	N/m3		input-K293
	EΛARfree	Total collection efficiency of free nano-IMI species	0.00512318	-	EΛARfree = EΛBrown(free) + EΛintercept(free) + EΛgrav(free)	continental-K379
	EΛARagg	Total collection efficiency of aggregated nano-IMI species	0.00196966	-	EΛARagg = EΛBrown(agg) + EΛintercept(agg) + EΛgrav(agg)	continental-K390
	EΛARatt	Aerosol collection efficiency	200000	-		continental-K137
	tdry	Duration of wet episode	285120	s		continental-K131
	twet	Duration of dry episode	18199.1	s		continental-K132
	hA	Air compartment hight	1000	m		continental-K23
	Vdep(free,A,S)	Dry deposition velocity from dry air (A) to agricultural soil (S) for free nano-IMI species	0.00160756	m/s	Vdep(free,A,S) = 1 / (RA(S) + RS(free, S)) + Vterm(free)	continental-K404
	Vdep(free,A,W)	Dry deposition velocity from dry air (A) to freshwater (W) for free nano-IMI species	0.00407011	m/s	Vdep(free,A,W) = 1 / (RA(W) + RS(free, W)) + Vterm(free)	continental-K454
	Vdep(agg,A,S)	Dry deposition velocity from dry air (A) to agricultural soil (S) for aggregated nano-IMI species	0.000278467	m/s	Vdep(agg,A,S) = 1 / (RA(S) + RS(agg, S)) + Vterm(agg)	continental-K432
	Vdep(agg,A,W)	Dry deposition velocity from dry air (A) to freshwater (W) for aggregated nano-IMI species	0.00126719	m/s	Vdep(agg,A,W) = 1 / (RA(W) + RS(agg, W)) + Vterm(agg)	continental-K465
	Vdep(att,A,S)	Dry deposition velocity from dry air (A) to agricultural soil (S) for attached nano-IMI species	0.001	m/s		continental-K136
	Vdep(att,A,W)	Dry deposition velocity from dry air (A) to freshwater (W) for attached nano-IMI species	0.001	m/s		continental-K136
	p0	Rain rate during wet episode	5.73947e-10	m/s		continental-K361
	drain	Representative diameter of a rain droplet	0.000372174	m	drain = rrain*2	continental-K359
	AS	Agricultural soil compartment area	2228646000000	m2
	Aw	Freshwater compartment area	102146275000	m2
	VA	Air compartment volume	7199247840225000	m3		continental-K5
	rnano-IMI	Radius of free nano-IMI species	1e-08	m		input-I14
	ragg	Radius of aggregated nano-IMI species	4.55139e-08	m	ragg = (Vagg / ((4/3) * π))^(1/3)	continental-K367
	rnuc	Radius of nucleation mode aerosol particle	1e-08	m		input-K324
	racc	Radius of accumulation mode aerosol particle	5.8e-08	m		input-K326
	rcoarse	Radius of coarse mode aerosol particle	9e-07	m		input-K328
	rrain	Rain drop radius	0.000186087	m		continental-K359
	Dair(nano-IMI)	Diffusivity of free nano-IMI species in air	1.38829e-08	m2/s	Dair(nano-IMI) = (kb * T * Ccnano-IMI) / (6 * π * ηair * rnano-IMI）	input-K368
	Dair(agg)	Diffusivity of aggregated nano-IMI species in air	7.98177e-10	m2/s	Dair(agg) = (kb * T * Ccagg) / (6 * π * ηair * ragg）	continental-K382
	Dair(nuc)	Diffusivity of nucleation mode aerosol particle in air	1.38829e-08	m2/s	Dair(nuc) = (kb * T * Ccnuc) / (6 * π * ηair * rnuc）	continental-K237
	Dair(acc)	Diffusivity of accumulation mode aerosol particle in air	5.24311e-10	m2/s	Dair(acc) = (kb * T * Ccacc) / (6 * π * ηair * racc）	continental-K241
	Dair(coarse)	Diffusivity of coarse mode aerosol particle in air	1.42849e-11	m2/s	Dair(coarse) = (kb * T * Cccoarse) / (6 * π * ηair * rcoarse）	continental-K245
	`Cthermal(nano-IMI)	Nano-IMI thermal velocity	1.4956	m/s	`Cthermal(nano-IMI) = ((8 * kb * T) / (π * mnano-IMI))^0.5	input-K361
	`Cthermal(nuc)	Nucleation mode aerosol thermal velocity	1.37575	m/s	`Cthermal(nuc) = ((8 * kb * T) / (π * mnuc))^0.5	continental-K236
	`Cthermal(acc)	Accumulation mode aerosol thermal velocity	0.0794064	m/s	`Cthermal(acc) = ((8 * kb * T) / (π * macc))^0.5	continental-K240
	`Cthermal(coarse)	Coarse mode aerosol thermal velocity	0.00129907	m/s	`Cthermal(coarse) = ((8 * kb * T) / (π * mcoarse))^0.5	continental-K244
	EΛBrown(free)	Brownian collection efficiency of free nano-IMI species into cloud water (R)	0.00490418	-	EΛBrown(free) = (4 / (Re * Scfree)) * (1 + 0.4 * Re^0.5 * Scfree^(1/3) + 0.16 * Re^0.5 * Scfree^0.5)	continental-K376
	EΛIntercept(free)	Interception collection efficiency of free nano-IMI species into cloud water (R)	0.000219003	-	EΛIntercept(free) = 4 * (rfree / rrain) * ((ηair / ηwater) + (1 + 2 * Re^0.5 * (dfree / drain)))	continental-K377
	EΛgrav(free)	Gravitational collection efficiency of free nano-IMI species into cloud water (R)	0	-	EΛgrav(free) = IF(Stfree > St*, ((Stfree - St*) / (Stfree - St* + 2/3))^(3/2), 0)	continental-K378
	EΛBrown(agg)	Brownian collection efficiency of aggregated nano-IMI species into cloud water (R)	0.000970193	-	EΛBrown(agg) = (4 / (Re * Scagg)) * (1 + 0.4 * Re^0.5 * Scagg^(1/3) + 0.16 * Re^0.5 * Scagg^0.5)	continental-K387
	EΛIntercept(agg)	Interception collection efficiency of aggregated nano-IMI species into cloud water (R)	0.00099947	-	EΛIntercept(agg) = 4 * (ragg / rrain) * ((ηair / ηwater) + (1 + 2 * Re^0.5 * (dagg / drain)))	continental-K388
	EΛgrav(agg)	Gravitational collection efficiency of aggregated nano-IMI species into cloud water (R)	0	-	EΛgrav(agg) = IF(Stagg > St*, ((Stagg - St*) / (Stagg - St* + 2/3))^(3/2), 0)	continental-K389
	RA(s)	Aerodynamic resistance of agricultural soil	74	s/m		continental-K405
	RA(W)	Aerodynamic resistance of freshwater	74	s/m		continental-K455
	RS(free, S)	Surface resistance of free nano-IMI species in agricultural soil	548.12	s/m	RS(free, S) = 1 / (uS* * (EdBrown(free,S) + Ed int.cept(free,S) + Edgrav(free,S)))	continental-K406
	RS(free, W)	Surface resistance of free nano-IMI species in freshwater	171.703	s/m	RS(free, W) = 1 / (uW* * (EdBrown(free,W) + Ed int.cept(free,W) + Edgrav(free,W)))	continental-K449
	RS(agg, S)	Surface resistance of aggregated nano-IMI species in agricultural soil	3536.76	s/m	RS(agg, S) = 1 / (uS* * (EdBrown(agg,S) + Ed int.cept(agg,S) + Edgrav(agg,S)))	continental-K433
	RS(agg, W)	Surface resistance of aggregated nano-IMI species in freshwater	716.09	s/m	RS(agg, W) = 1 / (uW* * (EdBrown(agg, W) + Ed int.cept(agg, W) + Edgrav(agg, W)))	continental-K461
	Vterm(free)	Free nano-IMI speciese gravitational settling velocity	1.54872e-07	m/s	Vterm(free) = ((2 * rfree)^2 * (ρfree - ρair) * g * Ccfree) / (18 * ηair)	continental-K374
	Vterm(agg)	Aggregated nano-IMI species gravitational settling velocity	1.51688e-06	m/s	Vterm(agg) = ((2 * ragg)^2 * (ρagg - ρair) * g * Ccagg) / (18 * ηair)	continental-K385
	Vterm(rain)	Rain drop terminal velocity	4.15727	m/s	Vterm(att) = (drain^2 * (ρrain - ρair) * g * Ccrain) / (18 * ηair)	continental-K362
	kb	Boltzmann constant	1.38065e-23	m2·kg/s2·K		input-K320
	T	Temperature	293.15	K		input-K282
	ηair	Dynamic viscosity of air	1.81e-05	kg/m·s		input-K316
	ηwater	Dynamic viscosity of water	0.001002	kg/m·s		input-K318
	Ccnano-IMI	Cunningham coefficient of free nano-IMI species	11.7027	-	Ccnano-IMI = 1 + Knnano-IMI * (αCc + βCc * EXP(-ϒCc / Knnano-IMI))	input-K363
	Ccagg	Cunningham coefficient of aggregated nano-IMI species	3.06232	-	Ccagg = 1 + Knagg * (αCc + βCc * EXP(-ϒCc / Knagg))	continental-K381
	Ccnuc	Cunningham coefficient of nucleation mode aerosol particle	11.7027	-	Ccnuc = 1 + Knnuc * (αCc + βCc * EXP(-ϒCc / Knnuc))	continental-K237
	Ccacc	Cunningham coefficient of accumulation mode aerosol particle	2.56344	-	Ccacc = 1 + Knacc * (αCc + βCc * EXP(-ϒCc / Knacc))	continental-K241
	Cccoarse	Cunningham coefficient of coarse mode aerosol particle	1.08375	-	Cccoarse = 1 + Kncoarse * (αCc + βCc * EXP(-ϒCc / Kncoarse))	continental-K245
	Ccrain	Cunningham coefficient of rain drop	1	-		continental-K363
	mnano-IMI	Mass of free nano-IMI species	4.60767e-21	kg	mnano-IMI = ρnano-IMI * Vnano-IMI	input-K360
	magg	Mass of aggregated nano-IMI species	7.84553e-19	kg	magg = ((Nnuc * (mnano-IMI + mnuc) + (Nacc * (mnano-IMI + macc))) / (Nnuc + Nacc)
	mnuc	Mass of nucleation mode aerosol particle	5.44543e-21	kg	mnuc = ρnuc * Vnuc
	macc	Mass of accumulation mode aerosol particle	1.63457e-18	kg	macc = ρacc * Vacc
	mcoarse	Mass of coarse mode aerosol particle	6.10726e-15	kg	mcoarse = ρcoarse * Vcoarse
	Re	Reynolds Number	52.3579	-	Re = (drain * Vterm(rain) * ρair) / (2 * ηair)	continental-K365
	Scfree	Schmidt number of free nano-IMI species	1064.3	-	Scfree = ηair / ρair * Dair(free)	continental-K375
	Scagg	Schmidt number of aggregated nano-IMI species	18511.6	-	Scagg = ηair / ρair * Dair(agg)	continental-K386
	Stfree	Stokes number of free nano-IMI species	0.000352692	-	Stfree = (2 * τair(free) * (Vterm(rain) - Vterm(free))) / drain	continental-K373
	Stagg	Stokes number of aggregated nano-IMI species	0.0034544	-	Stagg = (2 * τair(agg) * (Vterm(rain) - Vterm(agg))) / drain	continental-K384
	St*	Critical Stokes Number	0.308872	-	St* = ((1.2 + (1/12) * LN(1 + Re)) / (1 + LN(Re)))	continental-K364
	uS*	Friction velocity above agricultural soil	0.19	m/s		continental-K407
	uW*	Friction velocity above freshwater	0.19	m/s		continental-K450
	EdBrown(free,S)	Brownian collection efficiency of free nano-IMI species during dry deposition to agricultural soil	0.00959308	-	EdBrown(free,S) = Scfree^(-2/3)	continental-K408
	Ed int.cept(free,S)	Interception collection efficiency of free nano-IMI species during dry deposition to agricultural soil	8.93688e-06	-	Edint.cept(free,S) = Cv/Cd * (friv * (rnano-IMI / (rnano-IMI + áveg)) + (1 - friv) * (rnano-IMI / (rnano-IMI + Áveg)))	continental-K409
	Edgrav(free,S)	Gravitational collection efficiency of free nano-IMI species during dry deposition to agricultural soil	1.9419e-07	-	Edgrav(free,S) = (Stfree / (Stfree + 0.8))^2	continental-K413
	EdBrown(free,W)	Brownian collection efficiency of free nano-IMI species during dry deposition to freshwater	0.0306527	-	EdBrown(free,W) = Scfree^(-1/2)	continental-K451
	Ed int.cept(free,W)	Interception collection efficiency of free nano-IMI species during dry deposition to freshwater	0	-		continental-K449
	Edgrav(free,W)	Gravitational collection efficiency of free nano-IMI species during dry deposition to freshwater	0	-	Edgrav(free,W) = 10^(-3 / Stfree)	continental-K452
	EdBrown(agg,S)	Brownian collection efficiency of aggregated nano-IMI species during dry deposition to agricultural soil	0.00142902	-	EdBrown(agg,S) = Scagg^(-2/3)	continental-K434
	Ed int.cept(agg,S)	Interception collection efficiency of aggregated nano-IMI species during dry deposition to agricultural soil	4.06251e-05	-	Edint.cept(agg,S) = Cv/Cd * (friv * (ragg / (ragg + áveg)) + (1 - friv) * (ragg / (ragg + Áveg)))	continental-K435
	Edgrav(agg,S)	Gravitational collection efficiency of aggregated nano-IMI species during dry deposition to agricultural soil	1.84851e-05	-	Edgrav(agg,S) = (Stagg / (Stagg + 0.8))^2	continental-K436
	EdBrown(agg,W)	Brownian collection efficiency of aggregated nano-IMI species during dry deposition to freshwater	0.00734985	-	EdBrown(agg,W) = Scagg^(-1/2)	continental-K462
	Ed int.cept(agg,W)	Interception collection efficiency of aggregated nano-IMI species during dry deposition to freshwater	0	-		continental-K461
	Edgrav(agg,W)	Gravitational collection efficiency of aggregated nano-IMI species during dry deposition to freshwater	0	-	Edgrav(agg,W) = 10^(-3 / Stagg)	continental-K463
	ρnano-IMI	Density of free nano-IMI species	1100	kg/m3		input-I15
	ρagg	Density of aggregated nano-IMI species	1986.56	kg/m3	ρagg = magg / Vagg
	ρnuc	Density of nucleation mode aerosol particle	1300	kg/m3		input-K325
	ρacc	Density of accumulation mode aerosol particle	2000	kg/m3		input-K327
	ρcoarse	Density of coarse mode aerosol particle	2000	kg/m3		input-K329
	ρair	Density of air	1.225	kg/m3		input-K317
	ρwater	Density of freshwater	998	kg/m3		input-K319
	g	Graviational acceleration	9.81	m/s2		input-K321
	αcc	Empirical constant for deriving Cunningham coefficient	1.142	-		continental-K237
	βcc	Empirical constant for deriving Cunningham coefficient	0.558	-		continental-K237
	ϒCc	Empirical constant for deriving Cunningham coefficient	0.999	-		continental-K237
	Vnano-IMI	Volume of free nano-IMI species	4.18879e-24	m3	Vnano-IMI = 4/3 * π * rnano-IMI^3	input-K359
	Vagg	Volume of aggregated nano-IMI species	3.94931e-22	m3	Vagg = ((Nnuc * (Vnano-IMI + Vnuc) + (Nacc * (Vnano-IMI + Vacc))) / (Nnuc + Nacc)	continental-K369
	Vnuc	Volume of nucleation mode aerosol particle	4.18879e-24	m3	Vnuc = 4/3 * π * rnuc^3	continental-K369
	Vacc	Volume of accumulation mode aerosol particle	8.17283e-22	m3	Vacc = 4/3 * π * racc^3	continental-K369
	Vcoarse	Volume of coarse mode aerosol particle	3.05363e-18	m3	Vcoarse = 4/3 * π * rcoarse^3	continental-K244
	Knnano-IMI	Knudsen number of free nano-IMI species	6.6	-	Knnano-IMI = λair / rnano-IMI	input-K362
	Knagg	Knudsen number of aggregated nano-IMI species	1.45011	-	Knagg = λair / ragg	continental-K381
	Knnuc	Knudsen number of nucleation mode aerosol particle	6.6	-	Knnuc = λair / rnuc	continental-K237
	Knacc	Knudsen number of accumulation mode aerosol particle	1.13793	-	Knacc = λair / racc	continental-K241
	Kncoarse	Knudsen number of coarse mode aerosol particle	0.0733333	-	Kncoarse = λair / rcoarse	continental-K245
	τair(free)	Relaxation time of free nano-IMI species	1.57871e-08		τair(free) = ((ρnano-IMI - ρair) * (2 * rnano-IMI)^2 * Ccnano-IMI) / (18 * ηair)	continental-K372
	τair(agg)	Relaxation time of aggregated nano-IMI species	1.54625e-07		τair(agg) = ((ρagg - ρair) * (2 * ragg)^2 * Ccagg) / (18 * ηair)	continental-K383
	Cv/Cd	Viscous versus total drag ratio	0.3			continental-K409
	friv	Fraction of interception by vegetation	0.01			continental-K412
	áveg	Vegetation hair width	1e-05			continental-K410
	Áveg	Vegetation large collection radii	0.0005			continental-K411
	λair	Mean free path in air	6.6e-08	m		input-K362

## Sheet: 7_Rain
Form	Symbol	Implication	Value	Unit	Equation	Position in SimpleBox model
free	∑kRfree	Total removal rate constants of free nano-IMI species in wet air (R)	1.06194e-05	s-1	∑kRfree = kdepRSfree+kdepRWfree+kdissolveRfree	engine-AY56
	kdepRSfree	Wet deposition of free nano-IMI species (S) to agricultural soil	5.92249e-07	s-1	kdepRSfree = p0 * AS / VR	engine-AY88
	kdepRWfree	Wet deposition of free nano-IMI species (S) to freshwater	2.71448e-08	s-1	kdepRWfree = p0 * Aw / VR	engine-AY64
	kdissolveRfree	Dissolution rate constant in rain (R) for free nano-IMI species	1e-05	s-1
agg	∑kRagg	Total removal rate constants of aggregated nano-IMI species in wet air (R)	1.06194e-05	s-1	∑kRagg = kdepRSagg + kdepRWagg + kdissolveRagg	engine-AZ57
	kdepRSagg	Wet deposition of aggregated nano-IMI species (A) to agricultural soil	5.92249e-07	s-1	kdepRSfagg = p0 * AS / VR	engine-AZ89
	kdepRWagg	Wet deposition of aggregated nano-IMI species (A) to freshwater	2.71448e-08	s-1	kdepRWagg = p0 * Aw / VR	engine-AZ65
	kdissolveRagg	Dissolution rate constant in rain (R) for aggregated nano-IMI species	1e-05	s-1
att	∑kRatt	Total removal rate constants of attached nano-IMI species in wet air (R)	1.06194e-05	s-1	∑kRatt = kdepRSatt + kdepRWatt + kdissolveRatt	engine-BA58
	kdepRSatt	Wet deposition of attached nano-IMI species (P) to agricultural soil	5.92249e-07	s-1	kdepRSatt = p0 * AS / VR	engine-BA90
	kdepRWatt	Wet deposition of attached nano-IMI species (P) to freshwater	2.71448e-08	s-1	kdepRWatt = p0 * Aw / VR	engine-BA66
	kdissolveRatt	Dissolution rate constant in rain (R) for attached nano-IMI species	1e-05	s-1
	p0	Rain rate during wet episode	5.73947e-10			continental-K361
	AS	Agricultural soil compartment area	2228646000000
	Aw	Freshwater compartment area	102146275000
	VR	Rain compartment volume	2.15977e+09			continental-K6

## Sheet: 8_Soil
Form	Symbol	Implication	Value	Unit	Equation	Position in SimpleBox model
free	∑kSfree	Total removal rate constants of free nano-IMI species in agricultural soil (S)	0.0461643	s-1	∑kSfree = kaggS + kattS + krunSWfree + kleachSfree + kdissolveSfree	engine-CE88
	kaggS	Aggregation rate for nano-IMI with natural colloids in agricultural soil's pore water	0.0211325	s-1	kaggS = fcol(nano-IMI,NC.S) * αagg(nano-IMI,NC.S) * NNC(S)	engine-CE89
	kattS	Attachment rate for nano-IMI with solid grains in agricultural soil (S)	0.0250218	s-1	kattS = λfilter.S * αatt(nano-IMI,grain.S) * η0(nano-IMI,grain.S) * Udarcy.S	engine-CE90
	krunSWfree	Run-off of free nano-IMI species from agricultural soil (S) to freshwater (W)	1.66421e-09	s-1	krunSWfree = ((FRrunsoil * p0 * CORRrunoff) + Verosion) / hS	continental-K508
	kleachSfree	Leaching of free nano-IMI species from agricultural soil (S)	1.11813e-11	s-1	kleachSfree = (FRinfiltration * p0 * CORRleach) / hS	continental-K549
	kdissolveSfree	Dissolution rate constant in agricultural soil (S) for free nano-IMI species	1e-05	s-1		input-I48
agg	∑kSagg	Total removal rate constants of aggregated nano-IMI species in agricultural soil (S)	1.00017e-05	s-1	∑kSagg = krunSWagg + kleachSagg + kdissolveSagg	engine-CF89
	krunSWagg	Run-off of aggregated nano-IMI species from agricultural soil (S) to freshwater (W)	1.66421e-09	s-1	krunSWagg = ((FRrunsoil * p0 * CORRrunoff) + Verosion) / hS	continental-K511
	kleachSagg	Leaching of aggregated nano-IMI species from agricultural soil (S)	1.11813e-11	s-1	kleachSagg = (FRinfiltration * p0 * CORRleach) / hS	continental-K549
	kdissolveSagg	Dissolution rate constant in agricultural soil (S) for aggregated nano-IMI species	1e-05	s-1		input-I63
att	∑kSatt	Total removal rate constants of attached nano-IMI species in agricultural soil (S)	1e-05	s-1	∑kSatt = kerosionSWatt + kdissolveSatt	engine-CG90
	kerosionSWatt	Erosion of attached nano-IMI species from agricultural soil (S) to freshwater (W)	4.75647e-12	s-1	kerosionSWatt = verosion / hS	engine-CG66
	kdissolveSfree	Dissolution rate constant in agricultural soil (S) for attached nano-IMI species	1e-05	s-1		input-I64
	fcol(nano-IMI,NC.S)	Total collision frequency coefficient of nano-IMI and natural colloids in agricultural soil (S)	4.59621e-17	s-1	fcol(nano-IMI,NC.S) = fBrown(nano-IMI,NC.S) + fgrav(nano-IMI,NC.S)	continental-K308
	αagg(nano-IMI,NC.S)	Aggregated efficiency between nano-IMI and natural colloids (NC) in agricultural soil (S)	0.13	-		input-I31
	αatt(nano-IMI,grain.S)	Attachment efficiency between nano-IMI and solid grains in agricultural soil (S)	0.5	-		input-I32
	NNC(S)	Number concentration of natural colloids in agricultural soil	3536776513153230	N/m3		continental-K310
	λfilter.S	Soil filtration	8789.06	m-1	λfilter.S = (3 * (1 - fS)) / (2 * dFP.S * fS)	continental-K329
	Udarcy.S	Darcy velocity in soil	9e-06	m/s		continental-K330
	η0(nano-IMI,grain.S)	Total collection coefficient of nano-IMI and solid grains in agricultural soil (S)	0.63265	-	η0(nano-IMI,grain.S) = ηBrown.S + ηintercept.S + ηgrav.S	continental-K331
	FRrunsoil	Volume fraction of precipitation on agricultural soil running off to surface water	0.25	-		continental-K189
	FRinfiltration	Volume fraction of precipitation infiltrating into agricultural soil	0.25	-		continental-K225
	p0	Average precipitation	5.73947e-10	m/s		input-K284
	CORRrunoff	Depth dependent correction factor of runoff soil concentration	2.31304	-	CORRrunoff = (EXP((-1 / 0.1) * 0) * (1 / 0.1) * hS / (1 - EXP((-1 / 0.1) * hS)))	continental-K192
	CORRleach	Depth dependent correction factor of leaching soil concentration	0.0155851	-	CORRleach = (EXP((-1 / 0.1) * 0.5) * (1 / 0.1) * hS / (1 - EXP((-1 / 0.1) * hS)))	continental-K228
	verosion	Erosion of agricultural soil	9.51294e-13	m/s		continental-K186
	hS	Agricultural soil compartment depth	0.2	m		continental-K31
	fBrown(nano-IMI,NC.S)	Collision frequency coefficient of nano-IMI and natural colloids by Brownian motion in agricultural soil (S)	4.59582e-17	s-1	fBrown(nano-IMI,NC.S) = (2 * kb * T * (rnano-IMI + rNC.S)^2) / (3 * ηwater * rnano-IMI * rNC.S)	continental-K311
	fgrav(nano-IMI,NC.S)	Collision frequency coefficient of nano-IMI and natural colloids by gravitational impaction in agricultural soil (S)	3.94305e-21	s-1	fgrav(nano-IMI,NC.S) = π * (rnano-IMI + rNC.S)^2 *|vset(nano-IMI)-vset(NC.S)|)	continental-K312
	fS	Agricultural soil porosity	0.4	m3/m3		continental-K335
	rFP.S	Radius of filtration particulates in soil (FP, > 450 nm)	0.000128	m		input-K339
	dFP.S	Diameter of filtration particulates in soil (FP, > 450 nm)	0.000256	m	dFP.S = 2 * rFP.S	input-K339
	ηBrown.s	Brownian collection efficiency of attached nano-IMI species in agricultural soil (S)	0.632649	-	ηBrown.S = 2.4 * ASPDF.S^(1/3) * NR^(-0.081) * NPe^(-0.715) * NVDW^0.053	continental-K332
	ηintercept.s	Interception collection efficiency of attached nano-IMI species in agricultural soil (S)	1.42522e-07	-	ηintercep.S = 0.55 * NR^1.55 * NPe^(-0.125) * NVDW^0.125	continental-K336
	ηgrav.s	Gravitational collection efficiency of attached nano-IMI species in agricultural soil (S)	1.31061e-06	-	ηgrav.S = 0.22 * NR^(-0.24) * NG^1.11 * NVDW^0.053	continental-K337
	kb	Boltzmann constant	1.38065e-23	m2·kg/s2·K		input-K320
	T	Temperature	293.15	K		input-I282
	rnano-IMI	Radius of free nano-IMI species	1e-08	m		input-I14
	rNC.S	Radius of natural colloids (NC, < 450 nm) in soil pore water	1.5e-07	m		input-K337
	ηwater	Dynamic viscosity of water	0.001002	kg/m·s		input-K318
	vset(nano-IMI)	Gravitational settling velocity of free nano-IMI species in water	2.21916e-11	m/s	vset(nano-IMI) = (2 * (ρnano-IMI - ρwater) * g * rnano-IMI^2) / (9 * ηwater)	input-K358
	vset(NC.S)	Gravitational settling velocity of natural colloids (NC) in soil pore water	4.905e-08	m/s	vset(NC.S) = (2 * (ρNC.S - ρwater) * g * rNC.S^2) / (9 * ηwater)	input-K353
	ASPDF.S	Analytical solution (AS) for porosity dependent filtration (PDF) in agricultural soil (S)	37.9791	-	ASPDF.S = (2 * (1 - yS^5)) / (2 - 3 * yS + 3 * yS^5 - 2 * yS^6)	continental-K333
	NR	Aspect ratio of nano-IMI and soild grains	7.8125e-05	-	NR = rnano-IMI / rFP.S	continental-K338
	NPe	Peclet number of nano-IMI and soild grains	107.517	-	Npe = Udarcy.S * dFP.S / Dnano-IMI	continental-K339
	NG	Gravity number of nano-IMI and soild grains	2.46574e-06	-	NG = (2 * rnano-IMI^2 * |ρnano-IMI - ρwater| * g) / (9 * ηwater * Udarcy.S)	continental-K341
	NVDW	Van der Waals Number of nano-IMI and soild grains	1.858	-	NVDW = AHamaker(nano-IMI,water,grain) / (kb * T)	continental-K340
	ρnano-IMI	Density of nano-IMI	1100	kg/m3		input-I15
	ρNC.S	Density of natural colloids (NC, < 450 nm) in soil pore water	2000	kg/m3		input-K338
	ρwater	Density of freshwater	998	kg/m3		input-K319
	g	Graviational acceleration	9.81	m/s2		input-K321
	yS	Porosity Dependent Parameter (PDF) 'gamma'	0.843433	-	yS = (1 - fS)^(1/3)	continental-K334
	Dnano-IMI	Diffusivity of enps in water on continental scale	2.14291e-11	m2/s	Dnano-IMI = (kb * T) / (6 * π * ηwater * rnano-IMI)	input-K369
	AHamaker(ENP,water,grain)	Hamaker constant (nano-IMI, water, silica)	7.52e-21	J		input-I16

## Sheet: 9_Water
Form	Symbol	Implication	Value		Unit	Equation	Position in SimpleBox model
free	∑kWfree	Total removal rate constants of free nano-IMI species in freshwater (W)	α1	0.000202535	s-1	∑kWfree = kaggW + kattW + kdepWSEfree + kdissolveWfree	engine-BG64
			α2	0.000592302	s-1
			α3	0.000538376	s-1
	kaggW	Aggregation rate for nano-IMI with natural colloids in freshwater (W)	α1	0.000164489	s-1	kaggW = fcol(nano-IMI,NC.W) * αagg(nano-IMI,NC.W) * NNC(W)	engine-BG65
			α2	0.000411223	s-1
			α3	0.000404174	s-1
	kattW	Attachment rate for nano-IMI with solid grains in freshwater (W)	α1	2.80457e-05	s-1	kattW = fcol(nano-IMI,SPM) * αatt(nano-IMI,SPM.W) * NSPM(W)	engine-BG66
			α2	0.000171079	s-1
			α3	0.000124202	s-1
	kdepWSEfree	First-order rate constant for deposition from freshwater (W) to freshwater sediments (SE) for free nano-IMI species	7.39721e-12		s-1	kdepWSEfree = (vset(free.W) * AW) / VW	engine-BG76
	kdissolveWfree	Dissolution rate constant in freshwater (W) for free nano-IMI species	1e-05		s-1		input-I45
agg	∑kWagg	Total removal rate constants of aggregated nano-IMI species in freshwater (W)	1.00163e-05		s-1	∑kWagg = kdepWSEagg + kdissolveWagg	engine-BH65
	kdepWSEagg	First-order rate constant for deposition from freshwater (W) to freshwater sediments (SE) for aggregated nano-IMI species	1.63489e-08		s-1	kdepWSEagg = (vset(agg.W) * AW) / VW	engine-BH77
	kdissolveWagg	Dissolution rate constant in freshwater (W) for aggregated nano-IMI species	1e-05		s-1		input-I57
att	∑kWatt	Total removal rate constants of attached nano-IMI species in freshwater (W)	1.98035e-05		s-1	∑kWatt = kdepWSEatt + kdissolveWatt	engine-BI66
	kdepWSEatt	First-order rate constant for deposition from freshwater (W) to freshwater sediments (SE) for attached nano-IMI species	9.80347e-06		s-1	kdepWSEatt = (vset(att.W) * AW) / VW	engine-BI78
	kdissolveWatt	Dissolution rate constant in freshwater (W) for attached nano-IMI species	1e-05		s-1		input-I58
	fcol(nano-IMI,NC.W)	Total collision frequency coefficient of nano-IMI and natural colloids (NC) in freshwater (W)	4.65083e-17			fcol(nano-IMI,NC.W) = fBrown(nano-IMI,NC.W) + finterception(nano-IMI,NC.W) + fgrav(nano-IMI,NC.W)	continental-K255
	fcol(nano-IMI,SPM.W)	Total collision frequency coefficient of nano-IMI and suspended matter (SPM) in freshwater (W)	5.28649e-15		s-1	fcol(nano-IMI,SPM.W) = fBrown(nano-IMI,SPM.W) + finterception(nano-IMI,SPM.W) + fgrav(nano-IMI,SPM.W)	continental-K272
	NNC(W)	Number concentration of natural colloids (NC) in freshwater (W)	3.53678e+13		N/m3	NNC(W) = CNC.W / (Vsingle NC.W * ρNC.W)	continental-K254
	NSPM(W)	Number concentration of suspended matter (SPM) in freshwater (W)	5.30516e+10		N/m3	NSP(W) = CSPM / (Vsingle SPM.W * ρSPM.W)	continental-K271
	αagg(nano-IMI,NC.W)	Aggregated efficiency between nano-IMI and natural colloids (NC) in freshwater (W)	α1	0.1	-		input-I23
			α2	0.25	-
			α3	0.245714	-
	αatt(nano-IMI,SPM.W)	Attachment efficiency between nano-IMI and suspended matter (SPM) in freshwater (W)	α1	0.1	-		input-I24
			α2	0.61	-
			α3	0.442857	-
	vset(free.W)	Gravitational settling velocity of free nano-IMI species in freshwater (W)	2.21916e-11		m/s	vset(free.W) = vset(nano-IMI) = (2 * (ρnano-IMI - ρwater) * g * rnano-IMI^2) / (9 * ηwater)	input-K358
	vset(agg.W)	Gravitational settling velocity of aggregated nano-IMI species in freshwater (W)	4.90466e-08		m/s	vset(agg.W) = (2 * (ρagg- ρwater) * g * ragg^2) / (9 * ηwater)	input-K379
	vset(att.W)	Gravitational settling velocity of attached nano-IMI species in freshwater (W)	2.94104e-05		m/s	vset(att.W) = (2 * (ρatt - ρwater) * g * ratt^2) / (9 * ηwater)	input-K382
	AW	Freshwater compartment area	102146275000		m2		continental-K18
	VW	Freshwater compartment volume	306438825000		m3		continental-K8
	fBrown(nano-IMI,NC.W)	Collision frequency coefficient of nano-IMI and natural colloids (NC, <450nm) by Brownian motion in freshwater (W)	4.59582e-17		s-1	fBrown(nano-IMI,NC.W) = (2 * kb * T * (rnano-IMI + rNC.W)^2) / (3 * ηwater * rnano-IMI * rNC.W)	continental-K263
	finterception(nano-IMI,NC.W)	Collision frequency coefficient of nano-IMI and natural colloids (NC, <450nm) hydrodynamic motion in freshwater (W)	5.46133e-19		s-1	finterception(nano-IMI,NC.W) = 4/3 *Gshear * (rnano-IMI + rNC.w)^3	continental-K256
	fgrav(nano-IMI,NC.W)	Collision frequency coefficient of nano-IMI and natural colloids (NC, <450nm) by gravitational impaction in freshwater (W)	3.94305e-21		s-1	fgrav(nano-IMI,NC.W) = π * (rnano-IMI + rNC.W)^2 *|vset(nano-IMI)-vset(NC.W)|	continental-K264
	fBrown(nano-IMI,SPM.W)	Collision frequency coefficient of nano-IMI and suspende particles (SPM, >450nm) by Brownian motion in freshwater (W)	8.13253e-16		s-1	fBrown(nano-IMI,SPM.W) = (2 * kb * T * (rnano-IMI + rSPM.W)^2) / (3 * ηwater * rnano-IMI * rSPM.W)	continental-K278
	finterception(nano-IMI,SPM.W)	Collision frequency coefficient of nano-IMI and suspende particles (SPM, >450nm) hydrodynamic motion in freshwater (W)	3.63612e-15		s-1	finterception(nano-IMI,SPM.W) = 4/3 *Gshear * (rnano-IMI + rSPM.W)^3	continental-K273
	fgrav(nano-IMI,SPM.W)	Collision frequency coefficient of nano-IMI and suspende particles (SPM, >450nm) by gravitational impaction in freshwater (W)	8.37112e-16		s-1	fgrav(nano-IMI,SPM.W) = π * (rnano-IMI + rSPM.W)^2 *|vset(nano-IMI)-vset(SPM.W)|	continental-K279
	CNC.W	Concentration of natural colloidal organic matter in freshwater	0.001		kg/m3		input-K295
	CSPM	Concentration of suspended matter in freshwater	0.015		kg/m3		input-K298
	Vsingle NC.W	Volume of single natural colloid (NC) in water	1.41372e-20		m3	Vsingle NC.W = (4/3) * π * (rNC.W)^3	input-K346
	Vsingle SPM.W	Volume of single suspended matter (SPM) in freshwater	1.13097e-16		m3	Vsingle SPM.W = (4/3) * π * (rSPM.W)^3	input-K348
	ρNC.W	Density of natural colloids (NC, < 450 nm) in freshwater	2000		kg/m3		input-K331
	ρSPM.W	Density of natural suspended particulate matter (SPM, > 450 nm) in freshwater	2500		kg/m3		input-K333
	ρnano-IMI	Density of free nano-IMI species	1100		kg/m3		input-I15
	ρagg	Density of nano-IMI-NC heteroagglomerate (aggregated nano-IMI species) in water	1999.73		kg/m3	ρagg = (ρnano-IMI * 4/3 * π * rnano-IMI^3 + ρNC.W * 4/3 * π * rNC.W^3) / (4/3 * π * rnano-IMI^3 + 4/3 * π * rNC.W^3)	input-I381
	ρatt	Density of nano-IMI-SPM heteroagglomerate (attached nano-IMI species) in water	2500		kg/m3	ρatt = (ρnano-IMI * 4/3 * π * rnano-IMI^3 + ρSPM.W * 4/3 * π * rSPM.W^3) / (4/3 * π * rnano-IMI^3 + 4/3 * π * rSPM.W^3)	input-I384
	ρwater	Density of freshwater	998		kg/m3		input-K319
	g	Graviational acceleration	9.81		m/s2		input-K321
	rnano-IMI	Radius of free nano-IMI species	1e-08		m		input-I14
	ragg	Radius of nano-IMI-NC heteroagglomerate (aggregated nano-IMI species) in water	1.50015e-07		m	ragg = (rNC.W^3 + rnano-IMI^3)^(1/3)	input-I380
	ratt	Radius of nano-IMI-SPM heteroagglomerate (attached nano-IMI species) in water	3e-06		m	ratt = (rSPM.W^3 + rnano-IMI^3)^(1/3)	input-I383
	ηwater	Dynamic viscosity of water	0.001002		kg/m·s		input-K318
	kb	Boltzmann constant	1.38065e-23		m2·kg/s2·K		input-K320
	T	Temperature	293.15		K		input-I282
	rNC.W	Radius of natural colloids (NC, < 450 nm) in freshwater	1.5e-07		m		input-K330
	rSPM.W	Radius of natural suspended particulate matter (SPM, > 450 nm) in freshwater	3e-06		m		input-K332
	Gshear	Shear rate of freshwater	100		s-1		continental-K257
	vset(nano-IMI)	Gravitational settling velocity free nano-IMI species in freshwater	2.21916e-11		m/s	vset(nano-IMI) = (2 * (ρnano-IMI - ρwater) * g *rnano-IMI^2) / (9 * ηwater)	input-K358
	vset(NC.W)	Gravitational settling velocity of natural colloids (NC) in freshwater	4.905e-08		m/s	vset(NC.W) = (2 * (ρNC.W - ρwater) * g *rNC.W^2) / (9 * ηwater)	input-K347
	vset(SPM.W)	Gravitational settling velocity of suspended particulate matter (SPM) in freshwater	2.94104e-05		m/s	vset(SPM.W) = (2 * (ρSPM - ρwater) * g * rSPM^2) / (9 * ηwater)	input-K349

[truncated: 1 more sheets: 10_Sediment]
